# Supplementary material for: Poly[[di-μ3-nicotinato-μ3-oxalato-samarium(III)silver(I)] dihydrate]
Source: Acta Crystallogr Sect E Struct Rep Online. 2009 Aug 19;65(Pt 9):m1105. doi: 10.1107/S1600536809032115 (PMC2969901; doi:10.1107/S1600536809032115)
Supplement: Supplementary file 1 [file e-65-m1105-sup1.cif]

##############################################################################
###                                                                        ###
###        Electronic paper (Acta Crystallographica Section E)             ###
###                                                                        ###
##############################################################################
#                                                                            #
# This CIF contains the data in a paper accepted for publication in Acta     #
# Crystallographica Section E. It conforms to the requirements of Notes      #
# for Authors for Section E, and has been peer reviewed under the auspices   #
# of the IUCr Commission on Journals.                                        #
#                                                                            #
# Full details of the Crystallographic Information File format               #
# are given in the paper "The Crystallographic Information File (CIF):       #
# a New Standard Archive File for Crystallography" by S. R. Hall, F. H.      #
# Allen and I. D. Brown [Acta Cryst. (1991), A47, 655-685].                  #
#                                                                            #
# The current version of the core CIF dictionary is obtainable from          #
# ftp://ftp.iucr.org/pub/cif_core.dic. The current version number is 2.4.    #
#                                                                            #
# Software is freely available for graphical display of the structure(s) in  #
# this CIF.  For information consult the CIF home page http://www.iucr.org/  #
# cif/home.html                                                              #
#                                                                            #
# This file may be used for bona fide research purposes within the           #
# scientific community so long as proper attribution is given to the journal # 
# article from which it was obtained.                                        #
#                                                                            #
##############################################################################
                                             
data_I
_audit_creation_method     SHELXL-97
_chemical_name_systematic
;
Poly[[di-\m~3~-nicotinato-\m~3~-oxalato-samarium(III)silver(I)] dihydrate]
;
_chemical_name_common     ?
_chemical_formula_moiety     'C14 H8 Ag N2 O8 Sm, 2(H2 O)'
_chemical_formula_sum     'C14 H12 Ag N2 O10 Sm'
_chemical_formula_iupac     '[Ag Sm (C6 H4 N O2)2 (C2 O4)], 2H2 O'
_chemical_formula_weight     626.49
_chemical_melting_point     ?
_symmetry_cell_setting     monoclinic
_symmetry_space_group_name_H-M     'P 21/c'
_symmetry_space_group_name_Hall     '-P 2ybc'
loop_
    _symmetry_equiv_pos_as_xyz
    'x, y, z'
    '-x, y+1/2, -z+1/2'
    '-x, -y, -z'
    'x, -y-1/2, z-1/2'
_cell_length_a     9.7145(9)
_cell_length_b     22.3444(15)
_cell_length_c     9.1726(6)
_cell_angle_alpha     90.00
_cell_angle_beta     117.2950(10)
_cell_angle_gamma     90.00
_cell_volume     1769.4(2)
_cell_formula_units_Z     4
_cell_measurement_reflns_used     6346
_cell_measurement_theta_min     2.36
_cell_measurement_theta_max     27.78
_cell_measurement_temperature     296(2)
_exptl_crystal_description     block
_exptl_crystal_colour     colorless
_exptl_crystal_size_max     0.23
_exptl_crystal_size_mid     0.20
_exptl_crystal_size_min     0.19
_exptl_crystal_density_diffrn     2.352
_exptl_crystal_density_meas     ?
_exptl_crystal_density_method     'not measured'
_exptl_crystal_F_000     1196
_exptl_absorpt_coefficient_mu     4.452
_exptl_absorpt_correction_type     multi-scan
_exptl_absorpt_process_details     '(SADABS; Sheldrick, 1996)'
_exptl_absorpt_correction_T_min     0.374
_exptl_absorpt_correction_T_max     0.429
_exptl_special_details
;
;
_diffrn_ambient_temperature     296(2)
_diffrn_radiation_type     MoK\a
_diffrn_radiation_wavelength     0.71073
_diffrn_radiation_source     'fine-focus sealed tube'
_diffrn_radiation_monochromator     graphite
_diffrn_measurement_device_type     'Bruker APEXII area-detector'
_diffrn_measurement_method     '\f and \w'
_diffrn_detector_area_resol_mean     ?
_diffrn_reflns_number     8972
_diffrn_reflns_av_R_equivalents     0.0272
_diffrn_reflns_av_sigmaI/netI     0.0295
_diffrn_reflns_theta_min     2.36
_diffrn_reflns_theta_max     25.15
_diffrn_reflns_theta_full     25.15
_diffrn_measured_fraction_theta_max     0.999
_diffrn_measured_fraction_theta_full     0.999
_diffrn_reflns_limit_h_min     -5
_diffrn_reflns_limit_h_max     11
_diffrn_reflns_limit_k_min     -26
_diffrn_reflns_limit_k_max     26
_diffrn_reflns_limit_l_min     -10
_diffrn_reflns_limit_l_max     10
_diffrn_standards_number     ?
_diffrn_standards_interval_count     ?
_diffrn_standards_interval_time     ?
_diffrn_standards_decay_%     ?
_refine_special_details
;
Refinement of <i>F</i>^2^ against ALL reflections. The weighted <i>R</i>-factor
<i>wR</i> and goodness of fit <i>S</i> are based on <i>F</i>^2^, conventional
<i>R</i>-factors <i>R</i> are based on <i>F</i>, with <i>F</i> set to zero for
negative <i>F</i>^2^. The threshold expression of <i>F</i>^2^ >
\s(<i>F</i>^2^) is used only for calculating <i>R</i>-factors(gt) <i>etc</i>.
and is not relevant to the choice of reflections for refinement.
<i>R</i>-factors based on <i>F</i>^2^ are statistically about twice as large
as those based on <i>F</i>, and <i>R</i>- factors based on ALL data will be
even larger.
;
_reflns_number_total     3171
_reflns_number_gt     2995
_reflns_threshold_expression     I>2\s(I)
_refine_ls_structure_factor_coef     Fsqd
_refine_ls_matrix_type     full
_refine_ls_R_factor_all     0.0254
_refine_ls_R_factor_gt     0.0231
_refine_ls_wR_factor_gt     0.0509
_refine_ls_wR_factor_ref     0.0516
_refine_ls_goodness_of_fit_ref     1.124
_refine_ls_restrained_S_all     1.124
_refine_ls_number_reflns     3171
_refine_ls_number_parameters     254
_refine_ls_number_restraints     0
_refine_ls_hydrogen_treatment     constr
_refine_ls_weighting_scheme     calc
_refine_ls_weighting_details
         'calc w=1/[\s^2^(Fo^2^)+(0.0174P)^2^+1.7329P] where P=(Fo^2^+2Fc^2^)/3'
_atom_sites_solution_hydrogens     geom
_atom_sites_solution_primary     direct
_atom_sites_solution_secondary     difmap
_refine_ls_shift/su_max     0.002
_refine_ls_shift/su_mean     0.000
_refine_diff_density_max     0.840
_refine_diff_density_min     -0.652
_refine_ls_extinction_method     'SHELXL97 (Sheldrick, 2008)'
_refine_ls_extinction_coef     0.00351(16)
_refine_ls_extinction_expression
                                  'Fc^*^=kFc[1+0.001xFc^2^\l^3^/sin(2\q)]^-1/4^'
loop_
    _atom_type_symbol
    _atom_type_description
    _atom_type_scat_dispersion_real
    _atom_type_scat_dispersion_imag
    _atom_type_scat_source
    'C' 'C' 0.0033 0.0016
                         'International Tables Vol C Tables 4.2.6.8 and 6.1.1.4'
    'H' 'H' 0.0000 0.0000
                         'International Tables Vol C Tables 4.2.6.8 and 6.1.1.4'
    'N' 'N' 0.0061 0.0033
                         'International Tables Vol C Tables 4.2.6.8 and 6.1.1.4'
    'O' 'O' 0.0106 0.0060
                         'International Tables Vol C Tables 4.2.6.8 and 6.1.1.4'
    'Ag' 'Ag' -0.8971 1.1015
                         'International Tables Vol C Tables 4.2.6.8 and 6.1.1.4'
    'Sm' 'Sm' -0.1638 3.4418
                         'International Tables Vol C Tables 4.2.6.8 and 6.1.1.4'
_computing_data_collection     'APEX2 (Bruker, 2004)'
_computing_cell_refinement     'SAINT (Bruker, 2004)'
_computing_data_reduction     'SAINT (Bruker, 2004)'
_computing_structure_solution     'SHELXS97 (Sheldrick, 2008)'
_computing_structure_refinement     'SHELXL97 (Sheldrick, 2008)'
_computing_molecular_graphics     'SHELXTL (Sheldrick, 2008)'
_computing_publication_material     'SHELXL97 (Sheldrick, 2008)'
loop_
    _atom_site_type_symbol
    _atom_site_label
    _atom_site_fract_x
    _atom_site_fract_y
    _atom_site_fract_z
    _atom_site_U_iso_or_equiv
    _atom_site_adp_type
    _atom_site_calc_flag
    _atom_site_refinement_flags
    _atom_site_occupancy
    _atom_site_disorder_assembly
    _atom_site_disorder_group
    Sm Sm1 0.85715(2) 0.991315(8) 0.11767(2) 0.01683(8) Uani d . 1 . .
    Ag Ag2 0.82067(4) 0.852371(14) 0.48309(5) 0.04794(12) Uani d . 1 . .
    O O1 0.8835(3) 0.94402(11) 0.3695(3) 0.0275(6) Uani d . 1 . .
    N N1 0.6254(4) 0.88411(15) 0.5163(4) 0.0346(8) Uani d . 1 . .
    C C4 0.3834(4) 0.93617(16) 0.4147(4) 0.0231(8) Uani d . 1 . .
    C C3 0.4789(5) 0.88129(19) 0.6648(5) 0.0368(10) Uani d . 1 . .
    H H3 0.4696 0.8681 0.7560 0.044 Uiso calc R 1 . .
    C C1 0.5154(4) 0.91951(17) 0.4047(5) 0.0291(9) Uani d . 1 . .
    H H1 0.5291 0.9334 0.3166 0.035 Uiso calc R 1 . .
    C C2 0.6042(5) 0.86566(19) 0.6441(5) 0.0382(10) Uani d . 1 . .
    H H2 0.6788 0.8410 0.7221 0.046 Uiso calc R 1 . .
    C C6 0.2586(4) 0.97226(16) 0.2811(4) 0.0222(8) Uani d . 1 . .
    C C5 0.3662(5) 0.91690(17) 0.5490(4) 0.0293(9) Uani d . 1 . .
    H H5 0.2795 0.9279 0.5608 0.035 Uiso calc R 1 . .
    O O3 0.2900(3) 0.99674(11) 0.1769(3) 0.0284(6) Uani d . 1 . .
    O O2 0.1309(3) 0.97383(13) 0.2834(3) 0.0313(6) Uani d . 1 . .
    N N2 0.9619(4) 0.78296(14) 0.4537(4) 0.0332(8) Uani d . 1 . .
    C C7 0.9364(4) 0.72618(16) 0.4792(5) 0.0287(8) Uani d . 1 . .
    H H7 0.8605 0.7184 0.5117 0.034 Uiso calc R 1 . .
    C C9 1.1309(5) 0.6899(2) 0.4136(5) 0.0390(10) Uani d . 1 . .
    H H9 1.1876 0.6589 0.3994 0.047 Uiso calc R 1 . .
    C C8 1.0722(5) 0.79305(19) 0.4069(5) 0.0408(10) Uani d . 1 . .
    H H8 1.0903 0.8322 0.3859 0.049 Uiso calc R 1 . .
    O O7 0.6156(3) 0.93618(11) 0.0496(3) 0.0253(6) Uani d . 1 . .
    C C10 1.0169(4) 0.67816(16) 0.4599(4) 0.0239(8) Uani d . 1 . .
    C C12 1.1588(5) 0.7483(2) 0.3889(6) 0.0490(12) Uani d . 1 . .
    H H12 1.2365 0.7573 0.3600 0.059 Uiso calc R 1 . .
    C C13 0.9793(4) 0.96697(16) 0.5028(4) 0.0207(7) Uani d . 1 . .
    O O8 1.0418(3) 0.94114(11) 0.6386(3) 0.0255(6) Uani d . 1 . .
    O O6 0.3580(3) 0.94430(11) -0.0787(3) 0.0280(6) Uani d . 1 . .
    O O1W 0.6113(6) 0.69616(19) 0.5607(5) 0.0925(14) Uani d . 1 . .
    H H1W 0.6115 0.6576 0.5630 0.139 Uiso d R 1 . .
    H H2W 0.5551 0.7081 0.6053 0.139 Uiso d R 1 . .
    O O2W 0.4884(7) 0.7331(2) 0.7801(6) 0.1179(19) Uani d . 1 . .
    H H3W 0.4044 0.7508 0.7119 0.177 Uiso d R 1 . .
    H H4W 0.5226 0.7525 0.8720 0.177 Uiso d R 1 . .
    C C11 0.9771(4) 0.61643(15) 0.4922(4) 0.0236(8) Uani d . 1 . .
    O O4 0.8882(3) 0.61157(11) 0.5557(3) 0.0322(6) Uani d . 1 . .
    O O5 1.0350(3) 0.57246(12) 0.4552(3) 0.0353(7) Uani d . 1 . .
    C C14 0.4919(4) 0.96531(16) -0.0083(4) 0.0216(8) Uani d . 1 . .
loop_
    _atom_site_aniso_label
    _atom_site_aniso_U_11
    _atom_site_aniso_U_22
    _atom_site_aniso_U_33
    _atom_site_aniso_U_12
    _atom_site_aniso_U_13
    _atom_site_aniso_U_23
    Sm1 0.01410(11) 0.01776(12) 0.01771(11) 0.00069(7) 0.00649(8) 0.00163(7)
    Ag2 0.0358(2) 0.02335(18) 0.0903(3) 0.00795(13) 0.0338(2) 0.00929(16)
    O1 0.0327(16) 0.0290(14) 0.0187(12) -0.0129(12) 0.0100(12) -0.0031(10)
    N1 0.0243(18) 0.0306(19) 0.046(2) 0.0061(14) 0.0134(16) 0.0060(15)
    C4 0.021(2) 0.026(2) 0.0181(17) -0.0007(15) 0.0052(15) 0.0010(14)
    C3 0.044(3) 0.042(3) 0.024(2) 0.010(2) 0.0148(19) 0.0092(17)
    C1 0.023(2) 0.032(2) 0.032(2) 0.0064(16) 0.0126(17) 0.0080(17)
    C2 0.032(3) 0.037(2) 0.034(2) 0.0069(19) 0.005(2) 0.0100(18)
    C6 0.0167(19) 0.0244(19) 0.0190(17) 0.0007(15) 0.0027(15) -0.0008(14)
    C5 0.026(2) 0.035(2) 0.027(2) 0.0038(17) 0.0124(17) 0.0024(17)
    O3 0.0231(15) 0.0376(16) 0.0205(13) 0.0005(11) 0.0066(11) 0.0056(11)
    O2 0.0161(14) 0.0495(17) 0.0254(14) 0.0082(12) 0.0070(11) 0.0042(12)
    N2 0.0314(19) 0.0210(17) 0.048(2) 0.0001(14) 0.0188(16) 0.0057(15)
    C7 0.024(2) 0.023(2) 0.041(2) 0.0007(16) 0.0171(18) 0.0021(16)
    C9 0.036(3) 0.037(3) 0.053(3) 0.0067(19) 0.029(2) 0.005(2)
    C8 0.044(3) 0.031(2) 0.053(3) -0.0032(19) 0.026(2) 0.010(2)
    O7 0.0179(14) 0.0232(13) 0.0326(14) 0.0020(11) 0.0097(11) 0.0017(11)
    C10 0.022(2) 0.0234(19) 0.0251(18) 0.0017(15) 0.0098(16) -0.0018(15)
    C12 0.041(3) 0.051(3) 0.071(3) -0.002(2) 0.040(3) 0.011(2)
    C13 0.0181(19) 0.0234(19) 0.0239(19) 0.0007(14) 0.0126(16) 0.0006(14)
    O8 0.0291(15) 0.0218(13) 0.0221(13) 0.0012(11) 0.0088(11) 0.0022(10)
    O6 0.0179(14) 0.0271(14) 0.0371(15) -0.0011(11) 0.0109(12) -0.0066(11)
    O1W 0.120(4) 0.060(3) 0.108(3) 0.008(3) 0.062(3) -0.012(2)
    O2W 0.147(5) 0.100(4) 0.106(4) 0.027(4) 0.056(4) 0.012(3)
    C11 0.024(2) 0.0162(18) 0.0233(18) 0.0018(14) 0.0045(16) -0.0033(14)
    O4 0.0308(16) 0.0235(14) 0.0488(17) -0.0014(11) 0.0239(14) 0.0039(12)
    O5 0.0417(18) 0.0265(15) 0.0296(14) 0.0111(12) 0.0092(13) -0.0050(11)
    C14 0.021(2) 0.025(2) 0.0208(18) -0.0003(15) 0.0115(16) -0.0035(14)
_geom_special_details
;
All e.s.d.'s (except the e.s.d. in the dihedral angle between two l.s. planes)
are estimated using the full covariance matrix. The cell e.s.d.'s are taken
into account individually in the estimation of e.s.d.'s in distances, angles
and torsion angles; correlations between e.s.d.'s in cell parameters are only
used when they are defined by crystal symmetry. An approximate (isotropic)
treatment of cell e.s.d.'s is used for estimating e.s.d.'s involving l.s.
planes.
;
loop_
    _geom_bond_atom_site_label_1
    _geom_bond_atom_site_label_2
    _geom_bond_site_symmetry_2
    _geom_bond_distance
    _geom_bond_publ_flag
    Sm1 O5 2_755 2.340(3) ?
    Sm1 O2 1_655 2.414(2) ?
    Sm1 O4 4_575 2.420(3) ?
    Sm1 O3 3_675 2.424(2) ?
    Sm1 O6 3_675 2.425(2) ?
    Sm1 O1 . 2.444(2) ?
    Sm1 O7 . 2.464(2) ?
    Sm1 O8 3_776 2.496(2) ?
    Ag2 N2 . 2.168(3) ?
    Ag2 N1 . 2.174(3) ?
    Ag2 O1 . 2.497(2) ?
    O1 C13 . 1.257(4) ?
    N1 C2 . 1.344(5) ?
    N1 C1 . 1.346(5) ?
    C4 C1 . 1.378(5) ?
    C4 C5 . 1.385(5) ?
    C4 C6 . 1.504(5) ?
    C3 C2 . 1.361(6) ?
    C3 C5 . 1.376(5) ?
    C3 H3 . 0.9300 ?
    C1 H1 . 0.9300 ?
    C2 H2 . 0.9300 ?
    C6 O2 . 1.251(4) ?
    C6 O3 . 1.254(4) ?
    C5 H5 . 0.9300 ?
    O3 Sm1 3_675 2.424(2) ?
    O2 Sm1 1_455 2.414(2) ?
    N2 C7 . 1.334(5) ?
    N2 C8 . 1.342(5) ?
    C7 C10 . 1.386(5) ?
    C7 H7 . 0.9300 ?
    C9 C12 . 1.372(6) ?
    C9 C10 . 1.381(5) ?
    C9 H9 . 0.9300 ?
    C8 C12 . 1.366(6) ?
    C8 H8 . 0.9300 ?
    O7 C14 . 1.251(4) ?
    C10 C11 . 1.498(5) ?
    C12 H12 . 0.9300 ?
    C13 O8 . 1.249(4) ?
    C13 C13 3_776 1.537(7) ?
    O8 Sm1 3_776 2.496(2) ?
    O6 C14 . 1.249(4) ?
    O6 Sm1 3_675 2.425(2) ?
    O1W H1W . 0.8624 ?
    O1W H2W . 0.8612 ?
    O2W H3W . 0.8629 ?
    O2W H4W . 0.8667 ?
    C11 O4 . 1.249(4) ?
    C11 O5 . 1.253(4) ?
    O4 Sm1 4_576 2.420(3) ?
    O5 Sm1 2_745 2.340(3) ?
    C14 C14 3_675 1.559(7) ?
loop_
    _geom_angle_atom_site_label_1
    _geom_angle_atom_site_label_2
    _geom_angle_atom_site_label_3
    _geom_angle_site_symmetry_1
    _geom_angle_site_symmetry_3
    _geom_angle
    _geom_angle_publ_flag
    O5 Sm1 O2 2_755 1_655 78.29(10) ?
    O5 Sm1 O4 2_755 4_575 123.28(10) ?
    O2 Sm1 O4 1_655 4_575 76.96(9) ?
    O5 Sm1 O3 2_755 3_675 73.05(9) ?
    O2 Sm1 O3 1_655 3_675 129.50(9) ?
    O4 Sm1 O3 4_575 3_675 85.19(9) ?
    O5 Sm1 O6 2_755 3_675 88.09(10) ?
    O2 Sm1 O6 1_655 3_675 144.58(9) ?
    O4 Sm1 O6 4_575 3_675 136.12(9) ?
    O3 Sm1 O6 3_675 3_675 75.08(9) ?
    O5 Sm1 O1 2_755 . 137.60(8) ?
    O2 Sm1 O1 1_655 . 74.16(9) ?
    O4 Sm1 O1 4_575 . 80.84(9) ?
    O3 Sm1 O1 3_675 . 148.63(9) ?
    O6 Sm1 O1 3_675 . 96.06(9) ?
    O5 Sm1 O7 2_755 . 144.52(9) ?
    O2 Sm1 O7 1_655 . 136.44(9) ?
    O4 Sm1 O7 4_575 . 70.86(9) ?
    O3 Sm1 O7 3_675 . 76.49(9) ?
    O6 Sm1 O7 3_675 . 66.61(8) ?
    O1 Sm1 O7 . . 72.42(8) ?
    O5 Sm1 O8 2_755 3_776 75.15(9) ?
    O2 Sm1 O8 1_655 3_776 70.51(9) ?
    O4 Sm1 O8 4_575 3_776 138.13(9) ?
    O3 Sm1 O8 3_675 3_776 136.13(8) ?
    O6 Sm1 O8 3_675 3_776 74.44(8) ?
    O1 Sm1 O8 . 3_776 65.62(8) ?
    O7 Sm1 O8 . 3_776 117.85(8) ?
    N2 Ag2 N1 . . 153.35(12) ?
    N2 Ag2 O1 . . 104.18(11) ?
    N1 Ag2 O1 . . 100.77(11) ?
    C13 O1 Sm1 . . 116.9(2) ?
    C13 O1 Ag2 . . 98.2(2) ?
    Sm1 O1 Ag2 . . 144.02(10) ?
    C2 N1 C1 . . 117.2(4) ?
    C2 N1 Ag2 . . 120.9(3) ?
    C1 N1 Ag2 . . 121.7(3) ?
    C1 C4 C5 . . 118.1(3) ?
    C1 C4 C6 . . 121.2(3) ?
    C5 C4 C6 . . 120.7(3) ?
    C2 C3 C5 . . 119.1(4) ?
    C2 C3 H3 . . 120.5 ?
    C5 C3 H3 . . 120.5 ?
    N1 C1 C4 . . 123.1(4) ?
    N1 C1 H1 . . 118.4 ?
    C4 C1 H1 . . 118.4 ?
    N1 C2 C3 . . 123.2(4) ?
    N1 C2 H2 . . 118.4 ?
    C3 C2 H2 . . 118.4 ?
    O2 C6 O3 . . 126.2(3) ?
    O2 C6 C4 . . 115.9(3) ?
    O3 C6 C4 . . 117.9(3) ?
    C3 C5 C4 . . 119.2(4) ?
    C3 C5 H5 . . 120.4 ?
    C4 C5 H5 . . 120.4 ?
    C6 O3 Sm1 . 3_675 132.3(2) ?
    C6 O2 Sm1 . 1_455 143.9(2) ?
    C7 N2 C8 . . 117.1(4) ?
    C7 N2 Ag2 . . 118.6(3) ?
    C8 N2 Ag2 . . 124.2(3) ?
    N2 C7 C10 . . 123.6(4) ?
    N2 C7 H7 . . 118.2 ?
    C10 C7 H7 . . 118.2 ?
    C12 C9 C10 . . 118.5(4) ?
    C12 C9 H9 . . 120.7 ?
    C10 C9 H9 . . 120.7 ?
    N2 C8 C12 . . 122.8(4) ?
    N2 C8 H8 . . 118.6 ?
    C12 C8 H8 . . 118.6 ?
    C14 O7 Sm1 . . 117.7(2) ?
    C9 C10 C7 . . 118.1(4) ?
    C9 C10 C11 . . 123.5(3) ?
    C7 C10 C11 . . 118.4(3) ?
    C8 C12 C9 . . 119.8(4) ?
    C8 C12 H12 . . 120.1 ?
    C9 C12 H12 . . 120.1 ?
    O8 C13 O1 . . 125.9(3) ?
    O8 C13 C13 . 3_776 117.5(4) ?
    O1 C13 C13 . 3_776 116.6(4) ?
    C13 O8 Sm1 . 3_776 115.2(2) ?
    C14 O6 Sm1 . 3_675 118.5(2) ?
    H1W O1W H2W . . 106.9 ?
    H3W O2W H4W . . 106.8 ?
    O4 C11 O5 . . 123.4(3) ?
    O4 C11 C10 . . 118.0(3) ?
    O5 C11 C10 . . 118.7(3) ?
    C11 O4 Sm1 . 4_576 112.3(2) ?
    C11 O5 Sm1 . 2_745 179.0(3) ?
    O6 C14 O7 . . 126.5(3) ?
    O6 C14 C14 . 3_675 117.3(4) ?
    O7 C14 C14 . 3_675 116.2(4) ?
loop_
    _geom_hbond_atom_site_label_D
    _geom_hbond_atom_site_label_H
    _geom_hbond_atom_site_label_A
    _geom_hbond_site_symmetry_A
    _geom_hbond_distance_DH
    _geom_hbond_distance_HA
    _geom_hbond_distance_DA
    _geom_hbond_angle_DHA
    O1W H1W O7 4_576 0.86 2.10 2.960(5) 175
    O1W H2W O2W . 0.86 2.06 2.892(7) 161
    O2W H4W O1W 4_576 0.87 1.92 2.780(7) 171
data_global
_journal_date_recd_electronic     2009-07-15
_journal_date_accepted     2009-08-13
_journal_name_full     'Acta Crystallographica, Section E'
_journal_year     2009
_journal_volume     65
_journal_issue      9
_journal_page_first     m1105
_journal_page_last     m1105
_journal_paper_category     QM
_journal_coeditor_code     PV2185
_publ_contact_author_name     'Shu-Juan, Yu'
_publ_contact_author_address
;
School of Chemistry and Environment
South China Normal University
Guangzhou 510631
People's Republic of China
;
_publ_contact_author_email     lfshjyu@scut.edu.cn
_publ_contact_author_fax     '86 020 39310187'
_publ_contact_author_phone     '86 020 39310187'
_publ_section_title
;
Poly[[di-\m~3~-nicotinato-\m~3~-oxalato-samarium(III)silver(I)] dihydrate]
;
loop_
    _publ_author_name
    _publ_author_footnote
    _publ_author_address
    'Li-Cai Zhu' .
;
School of Chemistry and Environment
South China Normal University
Guangzhou 510631
People's Republic of China
;
    'Zhen-Gang Zhao' .
;
College of Light Industry and Food Sciences
South China University of Technology
Guangzhou 510641
People's Republic of China
;
    'Shu-Juan Yu' .
;
College of Light Industry and Food Sciences
South China University of Technology
Guangzhou 510641
People's Republic of China
;
