# Supplementary material for: Poly[[di-μ3-nicotinato-μ3-oxalato-samarium(III)silver(I)] dihydrate]
Source: Acta Crystallogr Sect E Struct Rep Online. 2009 Aug 19;65(Pt 9):m1105. doi: 10.1107/S1600536809032115 (PMC2969901; doi:10.1107/S1600536809032115)
Supplement: Supplementary file 2 [file e-65-m1105-Isup2.hkl]

# 
# h,k,l, Fc-squared, Fo-squared, sigma(Fo-squared) and status flag 
# 
data_I
_shelx_title ' s in P2(1)/c' 
_shelx_refln_list_code          4 
_shelx_F_calc_maximum      368.45 
_exptl_crystal_F_000      1196.00 
_reflns_d_resolution_high  0.8362 
 
loop_ 
 _symmetry_equiv_pos_as_xyz 
 'x, y, z' 
 '-x, y+1/2, -z+1/2' 
 '-x, -y, -z' 
 'x, -y-1/2, z-1/2' 
 
_cell_length_a     9.7145 
_cell_length_b    22.3444 
_cell_length_c     9.1726 
_cell_angle_alpha  90.000 
_cell_angle_beta  117.295 
_cell_angle_gamma  90.000 
 
_shelx_F_squared_multiplier     1.000 
 
loop_ 
 _refln_index_h 
 _refln_index_k 
 _refln_index_l 
 _refln_F_squared_calc 
 _refln_F_squared_meas 
 _refln_F_squared_sigma 
 _refln_observed_status 
   1   0   0    67178.88    77250.14   2328.65 o 
   2   0   0     1466.40     1353.86     66.95 o 
   3   0   0    65971.93    66361.14   2024.32 o 
   4   0   0    55058.96    59086.75   1821.76 o 
   5   0   0     1620.39     1596.89    102.65 o 
   6   0   0    33221.41    33773.47   1102.70 o 
   7   0   0    13612.84    13287.77    502.12 o 
   8   0   0     5933.59     5747.89    281.52 o 
   9   0   0     6484.52     6198.17    312.05 o 
  10   0   0     4570.01     4695.62    275.32 o 
   1   1   0    18590.61    19704.24   2203.60 o 
   2   1   0     4258.22     4308.57    237.23 o 
   3   1   0      206.03      288.46     23.86 o 
   4   1   0     8135.50     8427.27    360.68 o 
   5   1   0     2786.08     2791.40    101.97 o 
   6   1   0     1479.00     1486.11     93.27 o 
   7   1   0     1534.97     1473.30    117.91 o 
   8   1   0      553.94      619.85     75.41 o 
   9   1   0      575.91      545.47     64.43 o 
  10   1   0      518.02      499.37     68.34 o 
   1   2   0     8302.37     8238.40    181.63 o 
   2   2   0     2872.13     2736.13     72.93 o 
   3   2   0     9143.63     9246.63    328.47 o 
   4   2   0    27441.37    28073.66    502.10 o 
   5   2   0     5438.27     5606.40    120.73 o 
   6   2   0     6005.57     5866.91    181.65 o 
   7   2   0    17392.13    17356.87    443.67 o 
   8   2   0    14214.32    13492.06    372.63 o 
   9   2   0      356.24      339.35     54.87 o 
  10   2   0     5435.81     5502.68    213.96 o 
   1   3   0     7380.20     7439.64    136.69 o 
   2   3   0    14864.50    15500.15    446.72 o 
   3   3   0      171.41      168.68     14.73 o 
   4   3   0     9423.65     9541.16    188.16 o 
   5   3   0     6217.77     5827.25    127.21 o 
   6   3   0     1650.08     1717.81     82.40 o 
   7   3   0        1.26       35.52     35.69 o 
   8   3   0      444.59      372.06     51.83 o 
   9   3   0        8.28        8.84     25.29 o 
  10   3   0        2.26       90.77     38.47 o 
   0   4   0    19291.97    17653.53    380.69 o 
   1   4   0    15136.32    17307.31    372.80 o 
   2   4   0       39.84       26.05      8.01 o 
   3   4   0     6794.73     6888.49    116.24 o 
   4   4   0    10376.96    10354.25    203.28 o 
   5   4   0    16945.46    16521.88    313.89 o 
   6   4   0      750.37      859.31    112.82 o 
   7   4   0    19033.00    17874.73    610.03 o 
   8   4   0     9001.20     8270.60    257.40 o 
   9   4   0        6.24       14.14     26.02 o 
  10   4   0     8112.28     7724.85    267.37 o 
   1   5   0    31132.99    31745.50   1209.93 o 
   2   5   0      378.30      400.83     16.29 o 
   3   5   0     1657.60     1640.08     38.43 o 
   4   5   0     6463.42     6671.14    130.06 o 
   5   5   0     1064.30     1139.78     78.07 o 
   6   5   0     7108.13     7120.18    296.76 o 
   7   5   0     3409.64     3149.01    128.60 o 
   8   5   0       27.65       62.60     30.04 o 
   9   5   0     1536.74     1570.50     99.02 o 
  10   5   0     2016.37     2037.47    168.68 o 
   0   6   0    43424.04    45433.96   1357.68 o 
   1   6   0    36860.39    36036.17    622.99 o 
   2   6   0    36533.54    36783.46    635.68 o 
   3   6   0    66069.47    67078.59   1140.75 o 
   4   6   0    17644.54    17082.79    271.13 o 
   5   6   0      123.80      157.94     19.42 o 
   6   6   0    15369.77    14746.12    530.99 o 
   7   6   0    21916.96    20156.30    727.17 o 
   8   6   0      369.88      460.45     54.92 o 
   9   6   0      782.54      821.69     75.61 o 
  10   6   0     3040.90     2918.23    285.55 o 
   1   7   0     1349.84     1416.04     52.43 o 
   2   7   0     3108.06     3181.28     75.37 o 
   3   7   0      170.16      302.42     26.69 o 
   4   7   0     7305.51     7549.33    154.31 o 
   5   7   0     4311.71     4341.98    108.72 o 
   6   7   0      843.42      812.43     57.23 o 
   7   7   0      578.22      564.58     55.25 o 
   8   7   0      830.60      803.22     72.08 o 
   9   7   0       93.08      126.95     38.47 o 
   0   8   0    32285.08    29591.43    936.84 o 
   1   8   0    12038.75    12703.13    291.05 o 
   2   8   0    13635.60    14712.26    408.86 o 
   3   8   0    60629.36    61920.29    942.61 o 
   4   8   0    13034.89    12392.84    182.72 o 
   5   8   0     1071.50     1147.68     47.80 o 
   6   8   0    10280.08     9874.35    271.20 o 
   7   8   0    16652.20    16459.92    426.26 o 
   8   8   0      784.20     1225.31    266.44 o 
   9   8   0     1059.44     1038.39     81.77 o 
   1   9   0    25524.89    25971.21    463.93 o 
   2   9   0    30316.09    30110.77    533.38 o 
   3   9   0     1495.48     1757.62     68.59 o 
   4   9   0     7063.47     6669.55    123.50 o 
   5   9   0    11105.02    10789.95    224.92 o 
   6   9   0      290.59      354.66     41.18 o 
   7   9   0     3399.95     3506.72    139.23 o 
   8   9   0     4436.50     4268.35    184.03 o 
   9   9   0      365.91      390.67     58.03 o 
   0  10   0      136.53      175.60     35.07 o 
   1  10   0     2805.72     2739.81     57.81 o 
   2  10   0      867.11      931.41     38.05 o 
   3  10   0      293.77      319.14     23.34 o 
   4  10   0     7524.57     7134.36    132.50 o 
   5  10   0    12588.69    12014.79    267.17 o 
   6  10   0       14.54       46.10     16.46 o 
   7  10   0    11044.62    10509.12    298.65 o 
   8  10   0     7333.64     7190.95    410.50 o 
   9  10   0      199.49      199.47     46.50 o 
   1  11   0      289.28      366.31     30.09 o 
   2  11   0      394.40      453.74     28.15 o 
   3  11   0     8713.71     8491.47    200.59 o 
   4  11   0     3025.71     2883.80     69.09 o 
   5  11   0     1907.72     1785.42     64.98 o 
   6  11   0      736.96      706.67     41.80 o 
   7  11   0      380.94      358.56     59.45 o 
   8  11   0     2536.03     2424.19    119.93 o 
   9  11   0     5774.70     5393.03    204.38 o 
   0  12   0     9806.32     9278.28    339.47 o 
   1  12   0     4496.27     4310.32     85.46 o 
   2  12   0     5690.97     5821.47    133.62 o 
   3  12   0    14803.63    14973.74    377.87 o 
   4  12   0     6216.20     6096.08    120.81 o 
   5  12   0      168.42      201.42     39.60 o 
   6  12   0     4679.83     4466.59    145.13 o 
   7  12   0     6850.41     6949.47    221.49 o 
   8  12   0      678.00      717.32     68.23 o 
   9  12   0      273.12      218.60     49.40 o 
   1  13   0       30.25      141.01     43.72 o 
   2  13   0     1725.46     1656.34     58.15 o 
   3  13   0     1608.27     1590.47     57.44 o 
   4  13   0      178.17      216.60     28.92 o 
   5  13   0     1715.82     1743.24     66.55 o 
   6  13   0     2563.64     2282.29    192.16 o 
   7  13   0       68.42      267.96     97.78 o 
   8  13   0      402.34      463.95     76.85 o 
   9  13   0     2865.57     2663.46    171.20 o 
   0  14   0    46032.95    45814.29   1395.33 o 
   1  14   0     8724.89     8562.45    223.56 o 
   2  14   0     5202.53     5074.93    153.47 o 
   3  14   0    16488.14    16538.71    321.83 o 
   4  14   0    11466.25    11240.85    202.06 o 
   5  14   0     1436.76     1411.65     60.43 o 
   6  14   0     6091.97     5804.65    150.44 o 
   7  14   0     3258.06     3297.46    136.30 o 
   8  14   0      143.11      122.69     36.91 o 
   1  15   0    21858.10    21633.05    438.93 o 
   2  15   0    26849.68    26733.41    644.36 o 
   3  15   0      229.94      269.08     27.44 o 
   4  15   0    12785.61    12920.36    229.26 o 
   5  15   0    11032.74    11305.62    245.85 o 
   6  15   0      590.24      627.32     55.00 o 
   7  15   0     4961.62     5090.61    181.56 o 
   8  15   0     3861.52     4078.50    165.81 o 
   0  16   0     6197.36     6320.72    269.55 o 
   1  16   0      322.16      314.11     29.15 o 
   2  16   0      419.36      440.45     41.79 o 
   3  16   0       20.85       17.04     13.93 o 
   4  16   0     9116.58     9117.04    201.24 o 
   5  16   0     1171.78     1195.70     74.20 o 
   6  16   0      174.94      205.17     30.37 o 
   7  16   0     4876.05     4623.24    171.68 o 
   8  16   0     4437.61     4638.16    180.98 o 
   1  17   0     3169.72     3166.61    102.73 o 
   2  17   0     3268.88     3547.11    103.58 o 
   3  17   0     1349.96     1253.04     56.14 o 
   4  17   0     2902.63     3009.81    161.25 o 
   5  17   0     8012.41     7960.39    203.63 o 
   6  17   0     4692.66     4692.41    135.02 o 
   7  17   0       92.49       80.62     33.67 o 
   0  18   0     2505.24     2630.16    157.40 o 
   1  18   0     1769.13     1850.47     70.54 o 
   2  18   0      403.46      469.91     37.75 o 
   3  18   0      132.96      242.12     75.06 o 
   4  18   0     2640.16     2644.45     88.61 o 
   5  18   0     1158.27     1145.46     59.13 o 
   6  18   0        4.14       16.14     26.45 o 
   7  18   0     1046.37     1016.06     75.46 o 
   1  19   0      716.01      779.30     60.88 o 
   2  19   0     3315.79     3202.46    100.86 o 
   3  19   0     4156.50     4356.38    123.96 o 
   4  19   0      354.78      422.24     51.47 o 
   5  19   0     3081.71     2933.10    100.80 o 
   6  19   0     5818.83     5932.77    162.52 o 
   7  19   0     2077.41     2108.84    159.24 o 
   0  20   0     9151.82     9082.77    372.20 o 
   1  20   0     2653.73     2818.32    121.76 o 
   2  20   0     6010.61     5821.21    176.61 o 
   3  20   0    10971.09    10575.67    237.72 o 
   4  20   0     4931.78     4885.43    171.99 o 
   5  20   0      388.93      451.01     42.84 o 
   6  20   0     3174.46     3194.55    137.12 o 
   1  21   0    12069.43    11978.86    389.54 o 
   2  21   0    13050.69    13851.19    509.97 o 
   3  21   0      617.87      694.84     48.62 o 
   4  21   0     5619.18     5477.36    188.43 o 
   5  21   0     9414.33     9188.47    223.27 o 
   6  21   0     2651.54     2690.68    145.43 o 
   0  22   0      149.78      222.41     59.12 o 
   1  22   0      303.40      399.80     51.78 o 
   2  22   0      118.76      245.47     66.77 o 
   3  22   0     1062.66     1105.52     63.43 o 
   4  22   0      750.91      711.48     65.48 o 
   5  22   0      313.65      414.92     54.41 o 
   1  23   0    10045.87    10300.73    300.23 o 
   2  23   0    14859.82    14848.59    394.56 o 
   3  23   0     1123.38     1243.22     65.78 o 
   4  23   0     4121.22     4133.76    162.62 o 
   5  23   0     7705.05     7880.87    275.70 o 
   0  24   0     1462.12     1371.26    127.11 o 
   1  24   0      264.82      423.99     57.17 o 
   2  24   0      613.30      632.16     64.54 o 
   3  24   0      409.98      420.11     43.92 o 
   4  24   0       46.42       70.84     32.10 o 
   1  25   0      313.59      305.82     57.16 o 
   2  25   0     2111.81     2249.96    117.31 o 
   3  25   0     1252.22     1296.15     69.72 o 
   0  26   0     1614.81     1903.88    155.64 o 
   1  26   0      147.45      183.29     45.46 o 
   2  26   0      155.45      175.54     43.59 o 
 -10   1   1     7719.11     7431.79    256.54 o 
  -9   1   1     4252.79     4158.59    166.77 o 
  -8   1   1     1586.50     1557.85     89.11 o 
  -7   1   1     6430.48     6098.92    193.43 o 
  -6   1   1     6496.66     6382.71    189.96 o 
  -5   1   1      773.14      817.23     42.09 o 
  -4   1   1     2022.65     2036.67     57.15 o 
  -3   1   1    23757.21    24711.46    424.71 o 
  -2   1   1    21996.24    23874.39    357.49 o 
  -1   1   1      927.16     1156.89     45.93 o 
   0   1   1     6533.39     7262.01    100.92 o 
   1   1   1    29597.10    30790.23    411.17 o 
   2   1   1    29687.16    30579.09    410.45 o 
   3   1   1     3611.06     4188.12    105.11 o 
   4   1   1    22819.96    23243.15    419.58 o 
   5   1   1    28338.42    28669.01    663.22 o 
   6   1   1      321.95      307.56     40.26 o 
   7   1   1    11563.65    11175.57    314.88 o 
   8   1   1    12427.54    12231.22    622.13 o 
   9   1   1     4306.70     4198.53    124.15 o 
 -10   2   1     1190.91     1166.53     89.27 o 
  -9   2   1      798.41      805.82     74.31 o 
  -8   2   1      148.60      254.56     42.46 o 
  -7   2   1     5483.28     4991.47    276.58 o 
  -6   2   1     2426.56     2259.68     94.60 o 
  -5   2   1     1420.11     1346.42     86.41 o 
  -4   2   1     6937.35     6869.04    132.10 o 
  -3   2   1        2.41       51.73      9.16 o 
  -2   2   1    19993.42    21733.40    326.97 o 
  -1   2   1     7749.73     8145.12    145.75 o 
   0   2   1      953.67     1089.27     20.32 o 
   1   2   1    19171.63    19880.64    247.16 o 
   2   2   1     4062.43     4102.13     63.74 o 
   3   2   1     9721.36     9970.06    189.73 o 
   4   2   1    13975.06    14327.24    268.59 o 
   5   2   1     2538.65     2454.25     97.26 o 
   6   2   1     1704.15     1586.72    130.19 o 
   7   2   1     5772.33     5530.20    188.27 o 
   8   2   1      288.18      335.37     42.35 o 
   9   2   1      482.23      509.20     64.90 o 
 -10   3   1     5647.30     5495.71    419.20 o 
  -9   3   1    17164.83    15929.30    434.19 o 
  -8   3   1     3114.16     2828.31    124.44 o 
  -7   3   1     4897.10     4708.33    227.87 o 
  -6   3   1    36472.39    35033.98    802.09 o 
  -5   3   1    20941.65    20090.48    372.08 o 
  -4   3   1     9729.90    10156.10    219.32 o 
  -3   3   1   125266.23   132537.33   3199.93 o 
  -2   3   1    71400.48    77014.72   2474.55 o 
  -1   3   1      326.36      439.88     40.44 o 
   0   3   1    83608.34    83455.49   3495.88 o 
   1   3   1    15699.78    15794.31    239.73 o 
   2   3   1      681.02      843.20     19.69 o 
   3   3   1    21516.08    21918.73    383.39 o 
   4   3   1    27235.66    27581.29    495.75 o 
   5   3   1     3903.45     4025.38    333.59 o 
   6   3   1     4693.95     4378.62    151.90 o 
   7   3   1     3665.79     3569.62    114.81 o 
   8   3   1     2522.83     2389.35    115.51 o 
   9   3   1       16.68       67.06     33.74 o 
 -10   4   1      225.15      216.12     64.69 o 
  -9   4   1       10.44       50.13     34.62 o 
  -8   4   1     6356.53     6071.08    203.70 o 
  -7   4   1     4283.82     4106.31    148.37 o 
  -6   4   1      395.71      425.81     42.64 o 
  -5   4   1     9847.38    10112.76    168.01 o 
  -4   4   1    20029.43    21502.65    332.27 o 
  -3   4   1     6604.89     6834.19    114.99 o 
  -2   4   1     2895.96     2903.10     61.62 o 
  -1   4   1    17177.51    17810.62    270.07 o 
   0   4   1     1587.26     1655.95     39.39 o 
   1   4   1     7765.47     7973.13    114.15 o 
   2   4   1    12851.99    12889.46    180.48 o 
   3   4   1     2287.78     2515.08     46.32 o 
   4   4   1      937.33      971.50     35.78 o 
   5   4   1     1077.53     1042.81    115.66 o 
   6   4   1      124.05      101.28     21.82 o 
   7   4   1      269.06      309.94     36.83 o 
   8   4   1       63.84       60.40     30.52 o 
   9   4   1        6.40       16.72     29.56 o 
 -10   5   1     7207.69     7072.75    249.39 o 
  -9   5   1     8347.96     8008.01    258.86 o 
  -8   5   1        0.93       64.51     28.48 o 
  -7   5   1     7551.63     7032.84    253.37 o 
  -6   5   1    16747.54    16415.63    318.82 o 
  -5   5   1     8932.69     9081.89    154.14 o 
  -4   5   1     4549.92     4554.02     95.38 o 
  -3   5   1    41770.86    43242.43    646.84 o 
  -2   5   1    29504.48    29759.52    512.12 o 
  -1   5   1     5811.86     6025.69     99.14 o 
   0   5   1    43832.09    43251.98   1086.73 o 
   1   5   1     2451.33     2340.87     46.84 o 
   2   5   1     2962.85     2799.03     48.56 o 
   3   5   1     7183.65     7107.32    121.41 o 
   4   5   1    34954.09    34906.00    475.97 o 
   5   5   1    16258.63    16193.35    379.86 o 
   6   5   1      681.24      673.70     42.24 o 
   7   5   1     5715.35     5192.07    180.75 o 
   8   5   1    10617.85     9921.86    299.48 o 
   9   5   1      588.10      544.37     74.02 o 
 -10   6   1     2804.43     2966.76    146.18 o 
  -9   6   1      529.12      446.57     58.29 o 
  -8   6   1     5750.28     5500.96    206.88 o 
  -7   6   1     3074.09     2913.22    161.24 o 
  -6   6   1      688.79      641.36     39.15 o 
  -5   6   1    12613.54    13057.39    214.73 o 
  -4   6   1    24288.91    25087.15    386.65 o 
  -3   6   1     2573.53     2741.89    120.16 o 
  -2   6   1     2636.61     2421.58     66.71 o 
  -1   6   1    15299.74    15855.22    218.74 o 
   0   6   1    14951.29    15027.12    234.70 o 
   1   6   1    21918.49    22451.50    520.95 o 
   2   6   1     1821.15     1752.12     38.78 o 
   3   6   1     3957.66     4119.85     69.67 o 
   4   6   1     3021.89     2989.54     56.16 o 
   5   6   1     2779.76     2833.29     91.89 o 
   6   6   1       92.01      137.14     30.78 o 
   7   6   1      331.20      290.03     44.46 o 
   8   6   1       30.94       77.49     33.83 o 
   9   6   1        7.39       29.20     32.64 o 
 -10   7   1     5683.84     5304.67    206.51 o 
  -9   7   1      575.27      642.61     94.15 o 
  -8   7   1     2724.72     2693.53    122.38 o 
  -7   7   1     6577.87     6318.15    514.34 o 
  -6   7   1     2774.88     2723.78     81.27 o 
  -5   7   1     1155.60     1140.86     34.36 o 
  -4   7   1     1296.43     1484.53     46.61 o 
  -3   7   1     1349.48     1436.67     42.74 o 
  -2   7   1     5247.54     5214.28    107.82 o 
  -1   7   1      105.56      152.98     10.12 o 
   0   7   1       37.47      118.89     19.28 o 
   1   7   1    11377.22    11006.83    257.49 o 
   2   7   1    33375.26    34062.80    461.28 o 
   3   7   1      145.55      175.38     15.94 o 
   4   7   1    14791.60    14774.04    213.78 o 
   5   7   1    37058.76    38537.27    600.07 o 
   6   7   1     3120.46     3027.67    148.86 o 
   7   7   1     7453.93     7348.92    230.30 o 
   8   7   1    12723.24    12471.16    356.12 o 
   9   7   1     3023.44     3202.66    150.68 o 
 -10   8   1      262.09      242.76     97.86 o 
  -9   8   1     2437.31     2258.16    118.22 o 
  -8   8   1     1400.34     1285.07     82.31 o 
  -7   8   1       43.83       52.18     31.58 o 
  -6   8   1     2015.54     2059.78     83.49 o 
  -5   8   1        8.80       32.22      9.65 o 
  -4   8   1      118.43      127.51     19.93 o 
  -3   8   1     1843.74     1945.94     53.89 o 
  -2   8   1     9046.42     9139.23    152.59 o 
  -1   8   1      993.29     1110.30     29.06 o 
   0   8   1     4787.19     4928.68     91.37 o 
   1   8   1    23414.72    23145.62    648.38 o 
   2   8   1      701.86      732.46     20.66 o 
   3   8   1     6754.32     6740.01    106.80 o 
   4   8   1     9884.47     9698.34    297.19 o 
   5   8   1      118.96      153.80     20.44 o 
   6   8   1     6946.81     6719.95    309.21 o 
   7   8   1     6704.92     6291.03    207.60 o 
   8   8   1       53.41      265.31    187.90 o 
   9   8   1     2556.25     2403.61    156.90 o 
 -10   9   1     3461.63     3447.33    160.35 o 
  -9   9   1     5170.90     5298.32    198.26 o 
  -8   9   1     1142.03     1222.87     80.18 o 
  -7   9   1     9008.13     8838.71    257.71 o 
  -6   9   1    17838.17    17530.13    344.63 o 
  -5   9   1     4708.17     4648.34     93.97 o 
  -4   9   1     1635.73     1618.99     44.46 o 
  -3   9   1    47040.91    47109.30    814.65 o 
  -2   9   1    31235.41    30445.62    714.94 o 
  -1   9   1    14344.29    15122.06    240.19 o 
   0   9   1    30416.53    29309.23    538.98 o 
   1   9   1    36945.20    36140.27    634.55 o 
   2   9   1      605.16      597.29     29.35 o 
   3   9   1    17487.57    18351.47    260.82 o 
   4   9   1    19713.26    19340.54    314.76 o 
   5   9   1     8771.27     8646.02    187.13 o 
   6   9   1        7.52       37.18     29.93 o 
   7   9   1     5457.31     5437.73    187.72 o 
   8   9   1     2259.24     2109.12    112.37 o 
   9   9   1     1083.19     1102.50     88.70 o 
 -10  10   1       51.59       93.58     40.98 o 
  -9  10   1      964.53     1037.54     83.09 o 
  -8  10   1     1491.91     1443.43     87.49 o 
  -7  10   1     3280.81     3489.25    136.06 o 
  -6  10   1     1359.33     1392.53     80.55 o 
  -5  10   1     1865.97     1943.45     98.62 o 
  -4  10   1     1482.77     1420.91     42.34 o 
  -3  10   1      364.01      369.62     29.12 o 
  -2  10   1    10236.69    10573.86    241.06 o 
  -1  10   1    13808.51    14389.91    231.88 o 
   0  10   1     9339.17     8808.13    153.54 o 
   1  10   1     2331.11     2623.16     85.20 o 
   2  10   1    18591.66    19678.22    363.74 o 
   3  10   1     4923.76     4875.59     98.18 o 
   4  10   1     1665.21     1635.19     58.51 o 
   5  10   1       17.93       82.22     33.22 o 
   6  10   1     6529.37     6271.89    197.51 o 
   7  10   1     1785.20     1845.54    157.47 o 
   8  10   1       89.27       63.40     30.25 o 
   9  10   1     1117.59     1036.52     88.35 o 
  -9  11   1     6687.85     6958.30    239.79 o 
  -8  11   1     1022.35      961.39     74.57 o 
  -7  11   1    12972.41    12732.80    345.11 o 
  -6  11   1    19790.34    19658.66    384.68 o 
  -5  11   1    11799.21    11574.09    201.08 o 
  -4  11   1     2180.76     2119.53     63.52 o 
  -3  11   1    39144.00    38745.02    681.18 o 
  -2  11   1    19054.57    18088.22    287.13 o 
  -1  11   1     8244.16     8339.91    145.13 o 
   0  11   1    49332.44    48441.43    773.28 o 
   1  11   1    42069.31    40736.40    718.23 o 
   2  11   1      657.87      783.44     37.08 o 
   3  11   1     7769.55     7732.26    151.39 o 
   4  11   1    16286.91    15840.10    311.93 o 
   5  11   1     1530.77     1423.37     56.79 o 
   6  11   1      745.80      743.69     60.74 o 
   7  11   1     5953.08     5662.34    194.26 o 
   8  11   1     2350.42     2300.87    118.47 o 
  -9  12   1       28.73       29.27     29.61 o 
  -8  12   1     5289.58     5509.05    195.91 o 
  -7  12   1    12292.37    11670.15    322.84 o 
  -6  12   1       68.36      105.78     21.72 o 
  -5  12   1    16234.85    16047.37    319.27 o 
  -4  12   1    27995.39    28055.70    505.98 o 
  -3  12   1      427.09      456.75     24.22 o 
  -2  12   1    22364.79    22270.49    350.43 o 
  -1  12   1    49038.79    46124.64   1066.71 o 
   0  12   1     5156.75     5176.21    103.39 o 
   1  12   1     9527.62     9302.89    194.59 o 
   2  12   1    33274.03    32080.87    577.51 o 
   3  12   1     1390.13     1436.41     45.62 o 
   4  12   1     2595.79     2590.10     80.49 o 
   5  12   1     6467.00     6382.56    152.36 o 
   6  12   1     2351.87     2416.64    107.06 o 
   7  12   1        4.01       36.37     25.95 o 
   8  12   1      176.56      148.74     41.34 o 
  -9  13   1     1507.68     1421.49     96.30 o 
  -8  13   1      403.90      350.83     50.58 o 
  -7  13   1     3731.09     3790.75    197.92 o 
  -6  13   1      141.92      135.32     22.99 o 
  -5  13   1       14.20       61.69     17.54 o 
  -4  13   1      149.53      190.94     21.53 o 
  -3  13   1       30.84       53.09     17.54 o 
  -2  13   1     4151.00     4373.69    108.89 o 
  -1  13   1     1195.55     1159.51     35.91 o 
   0  13   1      341.70      458.59     68.51 o 
   1  13   1     8793.00     9001.59    192.22 o 
   2  13   1    12674.73    12621.18    254.88 o 
   3  13   1     2525.51     2496.50     65.66 o 
   4  13   1     7721.29     7578.90    173.90 o 
   5  13   1    11863.02    11799.33    249.10 o 
   6  13   1     1765.54     1752.63     89.89 o 
   7  13   1     3544.03     3553.16    145.18 o 
   8  13   1     6539.47     6932.96    340.06 o 
  -9  14   1     1841.64     1675.62    104.58 o 
  -8  14   1     2966.70     2931.01    132.35 o 
  -7  14   1      235.48      319.45     65.01 o 
  -6  14   1      625.99      554.74     46.36 o 
  -5  14   1     7411.94     7319.43    172.07 o 
  -4  14   1     1076.83     1008.43     65.18 o 
  -3  14   1      723.23      777.91     39.88 o 
  -2  14   1     1240.76     1235.00     49.94 o 
  -1  14   1     4551.73     4654.48     94.80 o 
   0  14   1    10736.56    11004.77    225.19 o 
   1  14   1       16.01       66.36     32.95 o 
   2  14   1     2985.90     3407.43    289.99 o 
   3  14   1    10533.02    10900.59    227.96 o 
   4  14   1     1345.67     1283.06     55.89 o 
   5  14   1     3167.84     3125.49    113.62 o 
   6  14   1     9543.18     9576.20    274.35 o 
   7  14   1     4790.02     4550.58    246.08 o 
   8  14   1        1.61       34.17     45.82 o 
  -8  15   1      102.92      179.95     40.71 o 
  -7  15   1     2927.35     3007.24    127.92 o 
  -6  15   1     4402.04     4387.78    161.83 o 
  -5  15   1     2245.78     2251.41     79.54 o 
  -4  15   1      669.33      767.04    130.47 o 
  -3  15   1     3188.22     3209.57     95.01 o 
  -2  15   1     9075.44     9144.68    197.46 o 
  -1  15   1     1145.50     1019.43    106.48 o 
   0  15   1     2824.01     2808.94     82.43 o 
   1  15   1     7092.99     7242.64    162.98 o 
   2  15   1     2888.36     2808.74     86.68 o 
   3  15   1      318.87      296.97     28.65 o 
   4  15   1     4769.02     4686.35    245.08 o 
   5  15   1     2519.64     2401.85     72.38 o 
   6  15   1      182.15      193.79     50.95 o 
   7  15   1     2128.61     2517.56    174.36 o 
   8  15   1     3457.13     3520.43    223.90 o 
  -8  16   1     1622.56     1835.31    143.16 o 
  -7  16   1       13.66       11.29     22.40 o 
  -6  16   1      117.16      103.11     24.05 o 
  -5  16   1     3601.35     3522.20    106.34 o 
  -4  16   1      960.55     1046.73     49.32 o 
  -3  16   1      349.46      363.10     31.19 o 
  -2  16   1      764.72      753.19     41.38 o 
  -1  16   1     2749.22     2777.24    215.12 o 
   0  16   1     6936.20     6930.15    159.23 o 
   1  16   1     1153.50     1189.74     45.32 o 
   2  16   1      242.46      315.62     59.44 o 
   3  16   1     8383.52     8569.07    209.62 o 
   4  16   1     3184.99     3143.35     98.22 o 
   5  16   1     1332.28     1307.80     52.72 o 
   6  16   1     7011.69     6756.96    310.29 o 
   7  16   1     5950.23     6483.97    316.25 o 
  -8  17   1      964.44     1141.17     82.59 o 
  -7  17   1     3109.31     3339.90    137.08 o 
  -6  17   1    13903.32    13823.04    378.80 o 
  -5  17   1     7074.22     6891.46    214.92 o 
  -4  17   1     2397.44     2630.98    131.36 o 
  -3  17   1    18508.19    18478.30    386.90 o 
  -2  17   1    13642.13    13852.69    311.20 o 
  -1  17   1     2379.48     2430.22    107.63 o 
   0  17   1    28671.27    29211.93    666.53 o 
   1  17   1    19555.21    19318.45    326.91 o 
   2  17   1      206.81      304.42     32.05 o 
   3  17   1     2085.10     2281.86     80.11 o 
   4  17   1     3636.45     3570.48    108.61 o 
   5  17   1       28.96       22.43     31.90 o 
   6  17   1     1179.45     1384.60    122.14 o 
   7  17   1      941.90     1033.74    110.46 o 
  -8  18   1     6764.28     7165.28    242.20 o 
  -7  18   1     7722.20     7613.68    194.10 o 
  -6  18   1      164.00      125.54     37.53 o 
  -5  18   1    11526.83    11637.21    272.03 o 
  -4  18   1    21106.26    21366.82    412.79 o 
  -3  18   1     1462.25     1471.43     57.45 o 
  -2  18   1     8584.08     8945.30    202.41 o 
  -1  18   1    20412.83    20426.31    491.59 o 
   0  18   1     2982.07     3190.62    127.03 o 
   1  18   1     7768.50     7927.00    187.19 o 
   2  18   1    15085.80    14792.25    455.96 o 
   3  18   1     4555.30     4697.80    128.97 o 
   4  18   1      569.83      527.38     53.83 o 
   5  18   1     3701.82     3631.64    139.88 o 
   6  18   1     1949.48     2053.00    152.14 o 
   7  18   1      282.44      363.21     77.86 o 
  -7  19   1     2155.88     2243.01     91.39 o 
  -6  19   1     1098.98     1043.46     59.45 o 
  -5  19   1      110.87      117.81     26.51 o 
  -4  19   1      713.05      725.06     44.80 o 
  -3  19   1     1427.08     1529.94     56.19 o 
  -2  19   1     3194.98     3316.46    102.68 o 
  -1  19   1     2845.02     3026.09    124.80 o 
   0  19   1      298.35      365.80     46.97 o 
   1  19   1     1348.47     1453.61     64.93 o 
   2  19   1     1689.77     1793.28     62.75 o 
   3  19   1       39.71       53.46     20.03 o 
   4  19   1     3745.02     3565.57    184.05 o 
   5  19   1     3363.60     3156.18    130.72 o 
   6  19   1       52.65       69.36     44.55 o 
  -7  20   1     3846.57     3959.28    128.65 o 
  -6  20   1      426.59      506.53     45.39 o 
  -5  20   1     6196.63     6326.19    204.36 o 
  -4  20   1    12967.46    13424.49    283.04 o 
  -3  20   1       94.68       59.33     17.46 o 
  -2  20   1     6035.41     6426.23    163.25 o 
  -1  20   1    14968.80    15515.35   1022.07 o 
   0  20   1     5018.12     4901.45    186.13 o 
   1  20   1     1066.11     1061.60     72.52 o 
   2  20   1    12358.40    12469.02    271.99 o 
   3  20   1     8984.95     8661.90    179.70 o 
   4  20   1      500.06      568.15     58.09 o 
   5  20   1     2765.39     2764.29    174.20 o 
   6  20   1     4179.27     4386.57    244.87 o 
  -6  21   1        5.39       13.62     20.95 o 
  -5  21   1       22.55       31.57     30.06 o 
  -4  21   1        3.38       12.60     16.91 o 
  -3  21   1       67.71       71.66     21.38 o 
  -2  21   1      416.67      415.08     38.99 o 
  -1  21   1     2216.01     2318.29    163.82 o 
   0  21   1      143.85      161.31     38.29 o 
   1  21   1      310.73      245.51     42.92 o 
   2  21   1     2818.26     2856.04     99.34 o 
   3  21   1      907.30     1008.20     57.68 o 
   4  21   1     1000.73     1055.53     59.54 o 
   5  21   1     4072.22     4236.88    137.06 o 
  -6  22   1      203.60      316.58     97.80 o 
  -5  22   1      360.01      335.66     69.76 o 
  -4  22   1      846.40      881.35     52.96 o 
  -3  22   1       83.55      114.74     26.04 o 
  -2  22   1        8.10       23.25     18.36 o 
  -1  22   1      948.00     1016.97    140.05 o 
   0  22   1     4245.11     4587.09    192.97 o 
   1  22   1     1155.23     1213.46     80.36 o 
   2  22   1     1387.39     1408.56     68.49 o 
   3  22   1    10633.82    11089.72    253.73 o 
   4  22   1     5371.44     5593.49    140.99 o 
   5  22   1       72.46       92.71     30.01 o 
  -5  23   1     1287.66     1148.16     79.48 o 
  -4  23   1       42.48       76.14     24.39 o 
  -3  23   1     4035.97     4325.65    129.15 o 
  -2  23   1     2814.40     2821.48    129.24 o 
  -1  23   1      491.13      566.01     86.87 o 
   0  23   1     2483.75     2585.89    123.11 o 
   1  23   1     1211.37     1309.21     87.24 o 
   2  23   1      424.08      493.39     46.00 o 
   3  23   1     2149.31     2416.71     94.69 o 
   4  23   1      296.20      389.51     54.98 o 
  -4  24   1     7063.65     7332.37    187.14 o 
  -3  24   1     1363.99     1355.66     88.40 o 
  -2  24   1     3377.27     3399.69    142.31 o 
  -1  24   1     7797.64     8023.81    389.95 o 
   0  24   1     2092.82     2137.61    113.06 o 
   1  24   1      298.58      327.85     53.87 o 
   2  24   1     5320.39     5412.36    194.83 o 
   3  24   1     3467.72     3688.24    107.59 o 
  -4  25   1        1.29       29.80     22.21 o 
  -3  25   1     1137.77     1253.75     84.05 o 
  -2  25   1      265.05      256.63     46.37 o 
  -1  25   1      415.33      425.08     46.56 o 
   0  25   1      903.51      913.31    105.04 o 
   1  25   1     1241.62     1096.03     87.07 o 
   2  25   1        0.52       -0.50     21.97 o 
   3  25   1      590.80      808.91     61.40 o 
  -2  26   1     6648.90     7180.06    237.08 o 
  -1  26   1    11174.48    10772.44    315.20 o 
   0  26   1     1871.85     1970.53    123.96 o 
   1  26   1     1446.87     1460.14     79.30 o 
 -11   0   2     4897.75     4909.96    285.17 o 
 -10   0   2     1551.39     1260.73    127.00 o 
  -9   0   2    30350.00    30747.43   1056.07 o 
  -8   0   2    16140.04    14529.34    545.85 o 
  -7   0   2      970.03      968.54     87.57 o 
  -6   0   2    45923.45    46202.48   1086.71 o 
  -5   0   2   135757.63   150435.84   3543.46 o 
  -4   0   2       18.09       55.07     19.18 o 
  -3   0   2    38081.19    40138.79    846.01 o 
  -2   0   2    18318.25    17235.63    370.92 o 
  -1   0   2     4984.86     5669.46    190.44 o 
   0   0   2   115163.87   106039.81   2853.45 o 
   1   0   2   103854.10   100358.02   1710.13 o 
   2   0   2    24672.94    24845.29    439.97 o 
   3   0   2     7775.54     8541.76    284.98 o 
   4   0   2    14716.01    14351.41    355.54 o 
   5   0   2     4965.60     4847.17    160.40 o 
   6   0   2      171.73      207.60     39.06 o 
   7   0   2     2284.05     2435.30    348.15 o 
   8   0   2     4507.48     4537.01    182.77 o 
   9   0   2     3659.81     3713.88    190.81 o 
 -11   1   2       83.95       82.07     40.95 o 
 -10   1   2     1219.02     1337.53     92.86 o 
  -9   1   2      330.03      326.68     52.57 o 
  -8   1   2     1651.73     1694.13     90.91 o 
  -7   1   2     4538.45     4313.70    210.91 o 
  -6   1   2      352.97      377.32     24.38 o 
  -5   1   2     1378.25     1300.88     35.46 o 
  -4   1   2    13243.51    13317.89    299.42 o 
  -3   1   2     4389.64     4544.97     91.02 o 
  -2   1   2     7095.63     7939.57    135.17 o 
  -1   1   2     3420.26     3225.62     91.80 o 
   0   1   2     4296.75     4498.52     62.48 o 
   1   1   2    36173.38    36752.51    563.11 o 
   2   1   2     5282.47     5479.51     99.03 o 
   3   1   2      160.30      194.47     17.21 o 
   4   1   2     2201.89     2212.37     49.97 o 
   5   1   2      422.04      415.96     31.34 o 
   6   1   2     1243.76     1190.96     53.05 o 
   7   1   2      734.57      846.88     51.31 o 
   8   1   2       16.17       76.17     25.33 o 
   9   1   2      135.41      179.45     39.20 o 
 -11   2   2      686.03      677.52     77.19 o 
 -10   2   2     1427.97     1364.52     93.52 o 
  -9   2   2     9843.52     9147.98    279.82 o 
  -8   2   2     2500.96     2551.58    114.64 o 
  -7   2   2       59.09       90.14     25.79 o 
  -6   2   2     9710.23     9250.48    189.68 o 
  -5   2   2    29625.94    31161.49    474.98 o 
  -4   2   2     9618.30     9612.12    157.52 o 
  -3   2   2     2935.11     2919.04     56.68 o 
  -2   2   2     7646.46     8555.33    157.84 o 
  -1   2   2    58051.70    58630.42    989.89 o 
   0   2   2     1110.45     1392.16     28.27 o 
   1   2   2     2444.46     2412.41     38.98 o 
   2   2   2    43648.57    42911.41    526.44 o 
   3   2   2     7177.42     7325.82    104.81 o 
   4   2   2     7037.17     7197.71    120.87 o 
   5   2   2    20653.75    20721.19    355.97 o 
   6   2   2     3911.63     3765.62    102.16 o 
   7   2   2      153.09      172.49     43.94 o 
   8   2   2     8692.81     8708.79    198.19 o 
   9   2   2     7342.64     7536.87    216.84 o 
 -11   3   2      100.99      120.95     43.47 o 
 -10   3   2      713.89      709.36    126.90 o 
  -9   3   2      273.22      267.45     47.31 o 
  -8   3   2      471.95      432.74     50.16 o 
  -7   3   2     1087.63     1086.07     66.06 o 
  -6   3   2       60.27      107.69     16.63 o 
  -5   3   2     2168.83     2202.49     50.00 o 
  -4   3   2     6662.52     6670.17    167.21 o 
  -3   3   2     1231.39     1143.47     37.64 o 
  -2   3   2     8467.47     8650.43    158.92 o 
  -1   3   2    13418.07    14555.29    311.65 o 
   0   3   2     4495.80     4475.56     69.71 o 
   1   3   2       47.37       59.62      7.06 o 
   2   3   2     1516.67     1549.73     30.99 o 
   3   3   2       68.43       78.29      8.39 o 
   4   3   2      508.00      523.51     27.50 o 
   5   3   2      597.86      717.11     38.94 o 
   6   3   2      158.20      211.90     34.66 o 
   7   3   2      209.47      209.11     30.15 o 
   8   3   2       76.37      142.23     34.56 o 
   9   3   2      113.68      124.74     37.66 o 
 -11   4   2       11.41       31.27     76.13 o 
 -10   4   2     1931.27     1898.55    110.79 o 
  -9   4   2     6186.83     5799.40    204.68 o 
  -8   4   2     2610.41     2460.42    112.66 o 
  -7   4   2      869.49     1004.21     68.17 o 
  -6   4   2     2834.29     2905.45    121.95 o 
  -5   4   2    13447.22    13574.13    224.76 o 
  -4   4   2    25891.26    27852.81    425.48 o 
  -3   4   2      530.97      538.51     21.48 o 
  -2   4   2    16111.50    15761.02    329.96 o 
  -1   4   2    43337.70    44687.59    662.46 o 
   0   4   2    26171.03    26799.74    362.45 o 
   1   4   2    16580.74    16400.43    211.63 o 
   2   4   2    77708.08    79900.38   1512.20 o 
   3   4   2    14526.42    14526.22    192.67 o 
   4   4   2     6186.56     6166.90    108.02 o 
   5   4   2    32320.83    32422.56    662.75 o 
   6   4   2    14287.00    13446.27    298.15 o 
   7   4   2      100.45      134.42     30.48 o 
   8   4   2     6337.34     6348.28    186.06 o 
   9   4   2     8795.38     8561.45    309.82 o 
 -10   5   2      931.50      950.95     82.15 o 
  -9   5   2      556.67      488.69     59.17 o 
  -8   5   2      351.77      388.91     49.64 o 
  -7   5   2     1730.68     1695.45     84.89 o 
  -6   5   2      185.55      206.18     22.33 o 
  -5   5   2    11215.99    11399.05    269.82 o 
  -4   5   2    12176.19    12794.82    206.87 o 
  -3   5   2       17.24       71.32     17.47 o 
  -2   5   2    12675.94    12280.39    222.61 o 
  -1   5   2     1086.61     1118.49     33.84 o 
   0   5   2      146.22      222.67     28.75 o 
   1   5   2    26765.06    27200.25    389.32 o 
   2   5   2      468.78      429.46     15.43 o 
   3   5   2     3425.60     3299.07     65.17 o 
   4   5   2     8094.52     8022.14    133.95 o 
   5   5   2      942.03      993.12     45.81 o 
   6   5   2     3241.44     3347.66     94.53 o 
   7   5   2     5380.58     5078.41    242.20 o 
   8   5   2       25.76       36.56     26.58 o 
 -10   6   2     1829.11     1554.51    101.07 o 
  -9   6   2    15583.95    15114.25   1176.15 o 
  -8   6   2    14611.33    14033.24    378.64 o 
  -7   6   2      476.34      431.22     45.22 o 
  -6   6   2    38170.93    37879.27    684.30 o 
  -5   6   2    33107.94    32476.17    529.14 o 
  -4   6   2     3667.08     3989.49     91.66 o 
  -3   6   2    68230.13    69106.09   2093.88 o 
  -2   6   2    54784.04    54368.33    804.83 o 
  -1   6   2     5654.92     5371.99    116.57 o 
   0   6   2     1554.94     1257.49     33.03 o 
   1   6   2    21924.74    21532.41    271.48 o 
   2   6   2    18549.57    19169.26    246.38 o 
   3   6   2      314.32      406.91     29.21 o 
   4   6   2     2020.37     1925.46     48.25 o 
   5   6   2     4681.65     4676.23    109.59 o 
   6   6   2     2429.97     2360.40     91.67 o 
   7   6   2       49.27       70.89     28.40 o 
   8   6   2     1358.50     1372.34     78.58 o 
 -10   7   2     1327.28     1282.22     99.98 o 
  -9   7   2      872.16      974.97     80.28 o 
  -8   7   2      497.66      464.21     53.66 o 
  -7   7   2     2949.84     2895.98    116.92 o 
  -6   7   2     1295.15     1360.70     53.50 o 
  -5   7   2      211.63      228.33     18.44 o 
  -4   7   2     3256.70     3208.94     67.79 o 
  -3   7   2     6680.02     6676.00    133.59 o 
  -2   7   2      194.17      175.63     14.31 o 
  -1   7   2     3400.10     3246.21     61.79 o 
   0   7   2      457.71      438.11     30.72 o 
   1   7   2        3.24       35.62      9.61 o 
   2   7   2      710.29      744.70     21.04 o 
   3   7   2      193.94      211.77     25.78 o 
   4   7   2       21.07       69.58     11.95 o 
   5   7   2       74.48       83.06     22.03 o 
   6   7   2      815.26      755.22     51.88 o 
   7   7   2     1415.26     1384.65     74.10 o 
   8   7   2       20.00       28.13     24.79 o 
 -10   8   2     2901.98     2649.09    135.24 o 
  -9   8   2     9581.41     9508.75    741.39 o 
  -8   8   2    10475.33    10299.41    505.78 o 
  -7   8   2      413.95      409.23     45.81 o 
  -6   8   2    21626.79    21692.36    412.40 o 
  -5   8   2    21063.87    20811.71    331.50 o 
  -4   8   2     1470.18     1500.30     55.68 o 
  -3   8   2    24952.84    25391.19    448.77 o 
  -2   8   2    75568.34    75047.70   2275.11 o 
  -1   8   2     1089.26     1142.71     30.17 o 
   0   8   2      129.95      170.37     14.08 o 
   1   8   2    31121.87    29788.76    409.72 o 
   2   8   2    24414.39    24804.48    315.84 o 
   3   8   2       26.13       81.07     23.38 o 
   4   8   2     6108.60     6149.66    125.99 o 
   5   8   2     9092.07     8859.62    210.51 o 
   6   8   2     4871.17     4661.29    140.35 o 
   7   8   2       49.72       74.67     26.54 o 
   8   8   2     2054.98     2062.79    123.39 o 
 -10   9   2     2811.46     2839.95    256.34 o 
  -9   9   2       77.03      106.74     47.02 o 
  -8   9   2     6131.92     6320.21    209.22 o 
  -7   9   2    13091.36    12403.36    261.16 o 
  -6   9   2     2593.81     2568.78     80.43 o 
  -5   9   2     7864.23     7939.24    144.22 o 
  -4   9   2    13752.64    13430.29    253.47 o 
  -3   9   2     3117.67     2918.65     96.82 o 
  -2   9   2    22328.22    23027.60    354.71 o 
  -1   9   2    34118.04    32987.71    648.34 o 
   0   9   2     5369.73     5256.50     99.60 o 
   1   9   2     5178.80     5378.32    103.65 o 
   2   9   2     6271.92     5990.50    120.24 o 
   3   9   2     1858.98     1991.58     45.06 o 
   4   9   2        5.72       35.44     12.23 o 
   5   9   2       63.50       65.38     21.67 o 
   6   9   2       73.51      114.05     27.92 o 
   7   9   2      131.72      149.56     32.03 o 
   8   9   2       21.85       40.33     36.14 o 
 -10  10   2     3407.83     3291.70    154.87 o 
  -9  10   2      843.50      865.34     76.08 o 
  -8  10   2      140.62      130.81     34.49 o 
  -7  10   2        8.47       43.34     17.50 o 
  -6  10   2      385.70      402.97     32.21 o 
  -5  10   2     1690.78     1672.15     48.07 o 
  -4  10   2     3788.04     3749.19     90.93 o 
  -3  10   2        3.43       33.69      9.90 o 
  -2  10   2    18545.50    19321.81    302.76 o 
  -1  10   2    20371.74    19176.61    301.40 o 
   0  10   2     5953.36     5630.37    116.64 o 
   1  10   2    10970.19    11153.27    191.23 o 
   2  10   2    69020.64    69435.47    933.89 o 
   3  10   2    16727.92    15983.38    320.01 o 
   4  10   2     3413.54     3495.25     86.23 o 
   5  10   2    20397.96    20172.91    413.00 o 
   6  10   2    13119.26    12526.57    287.21 o 
   7  10   2      255.61      240.42     49.19 o 
   8  10   2     7059.29     6876.08    254.33 o 
 -10  11   2       30.59       47.23     32.60 o 
  -9  11   2     1569.14     1510.25     95.19 o 
  -8  11   2     1907.17     1790.65     97.01 o 
  -7  11   2      298.87      303.00     31.62 o 
  -6  11   2     1902.68     2099.89     72.97 o 
  -5  11   2      202.49      292.34     44.77 o 
  -4  11   2       70.99       92.94     15.07 o 
  -3  11   2     4014.64     4049.57     96.88 o 
  -2  11   2     4300.93     4224.42     82.65 o 
  -1  11   2      771.17      886.53     32.93 o 
   0  11   2    20558.83    19735.33    332.45 o 
   1  11   2     2405.88     2515.76     95.88 o 
   2  11   2        1.37       30.20      9.23 o 
   3  11   2    19069.78    18850.41    314.39 o 
   4  11   2    17730.82    17653.44    304.32 o 
   5  11   2      758.70      742.20     39.23 o 
   6  11   2     4287.49     4267.29    172.84 o 
   7  11   2     5133.50     5104.68    202.49 o 
   8  11   2      501.66      606.45     77.25 o 
 -10  12   2     1742.39     1667.70    109.34 o 
  -9  12   2     5439.66     5509.25    203.17 o 
  -8  12   2     5656.35     5619.63    195.70 o 
  -7  12   2       71.10      103.67     22.61 o 
  -6  12   2     6497.20     6424.77    189.18 o 
  -5  12   2    11630.91    11624.76    225.09 o 
  -4  12   2     1770.87     1733.56     67.61 o 
  -3  12   2     7783.43     7728.09    162.76 o 
  -2  12   2    30531.80    30790.24    574.66 o 
  -1  12   2     4237.08     4191.06     85.25 o 
   0  12   2       15.71       56.91     17.55 o 
   1  12   2     5913.27     5800.92    116.15 o 
   2  12   2    12756.55    12711.38    196.54 o 
   3  12   2      482.90      481.74     24.65 o 
   4  12   2     2599.48     2588.75     73.48 o 
   5  12   2     5022.76     4821.21    134.14 o 
   6  12   2     3642.04     3451.40    152.70 o 
   7  12   2       74.27      101.16     37.71 o 
   8  12   2     2868.67     2662.33    146.36 o 
  -9  13   2       83.27       77.08     33.16 o 
  -8  13   2      461.15      486.65     56.05 o 
  -7  13   2      449.37      455.36     41.93 o 
  -6  13   2      324.52      351.23     33.21 o 
  -5  13   2      309.30      308.11     33.26 o 
  -4  13   2     3762.82     3887.21     99.05 o 
  -3  13   2     6471.63     6117.38    137.56 o 
  -2  13   2     2774.00     2892.68     64.57 o 
  -1  13   2     1978.01     1950.94     60.40 o 
   0  13   2    10212.01     9865.87    193.34 o 
   1  13   2     7447.04     7262.35    140.21 o 
   2  13   2      193.34      211.96     18.73 o 
   3  13   2     5186.66     5105.22     98.06 o 
   4  13   2    11693.69    11381.55    213.84 o 
   5  13   2      800.04      803.00     50.17 o 
   6  13   2     3782.06     3554.27    156.89 o 
   7  13   2     5515.22     5534.39    215.90 o 
  -9  14   2     9667.98     9707.83    301.13 o 
  -8  14   2     7605.61     7603.05    243.24 o 
  -7  14   2      217.98      435.81     77.15 o 
  -6  14   2     8867.00     8896.41    203.21 o 
  -5  14   2    18372.91    17539.91    336.29 o 
  -4  14   2        2.68       20.10     16.01 o 
  -3  14   2    17913.25    17905.25    369.79 o 
  -2  14   2    13912.14    13272.58    295.71 o 
  -1  14   2      109.56      117.42     28.57 o 
   0  14   2     8329.01     8119.42    152.38 o 
   1  14   2     7336.53     7072.05    139.37 o 
   2  14   2      167.29      226.01     22.39 o 
   3  14   2      299.23      316.55     27.50 o 
   4  14   2     4071.63     4049.34    120.21 o 
   5  14   2     1360.62     1287.17     63.29 o 
   6  14   2      374.70      265.55     49.65 o 
   7  14   2      179.93      188.49     48.34 o 
  -9  15   2      374.25      449.08    119.07 o 
  -8  15   2     6937.90     6902.66    227.22 o 
  -7  15   2    20972.32    20401.17    409.29 o 
  -6  15   2     3661.73     3414.86    105.22 o 
  -5  15   2     4534.66     4480.07    114.85 o 
  -4  15   2    32335.26    30691.78    709.16 o 
  -3  15   2     8665.66     8429.14    182.46 o 
  -2  15   2     2283.42     2224.56     70.30 o 
  -1  15   2    17392.39    16904.06    323.81 o 
   0  15   2     5437.38     5131.83    159.01 o 
   1  15   2      768.22      791.39     36.19 o 
   2  15   2    11322.15    11010.14    219.05 o 
   3  15   2     1791.31     1843.71     60.25 o 
   4  15   2     1193.13     1174.49     59.88 o 
   5  15   2      113.54      114.87     26.04 o 
   6  15   2     1158.29     1021.33     83.46 o 
   7  15   2     1237.78     1288.38    134.49 o 
  -9  16   2     1117.31     1042.85     98.43 o 
  -8  16   2        8.52       34.97     32.21 o 
  -7  16   2      366.04      319.93     37.66 o 
  -6  16   2       79.74       99.78     24.28 o 
  -5  16   2     5853.87     5851.46    141.58 o 
  -4  16   2      835.20      898.75     44.47 o 
  -3  16   2        4.87       12.24     12.47 o 
  -2  16   2     2583.60     2669.91    118.98 o 
  -1  16   2    11592.34    11079.63    287.76 o 
   0  16   2      812.66      800.40     41.68 o 
   1  16   2     4062.96     4011.41    108.56 o 
   2  16   2     6472.21     6581.56    138.60 o 
   3  16   2     5997.43     5915.55    130.31 o 
   4  16   2     4905.94     4912.30    140.83 o 
   5  16   2     8584.78     8425.66    209.63 o 
   6  16   2     1902.75     1819.20    110.73 o 
   7  16   2      173.02      183.73     56.14 o 
  -8  17   2     1723.35     2039.69    108.58 o 
  -7  17   2     3354.41     3640.01    116.37 o 
  -6  17   2      340.92      399.75     38.49 o 
  -5  17   2      856.20      860.39     46.09 o 
  -4  17   2    10392.96    10285.61    220.34 o 
  -3  17   2     6500.28     6353.61    180.89 o 
  -2  17   2     1465.47     1492.47     58.80 o 
  -1  17   2     2541.56     2467.07    103.35 o 
   0  17   2    11152.75    10451.80    625.75 o 
   1  17   2     2619.38     2480.47     80.64 o 
   2  17   2      417.62      392.82     30.94 o 
   3  17   2     4047.71     4195.78    104.16 o 
   4  17   2     3869.36     3807.91    121.29 o 
   5  17   2      138.54      150.75     30.34 o 
   6  17   2     3634.83     3591.55    163.52 o 
  -8  18   2       76.64       58.60     31.14 o 
  -7  18   2        0.24        6.50     18.56 o 
  -6  18   2       31.67       36.29     19.30 o 
  -5  18   2     3083.78     3065.46     94.35 o 
  -4  18   2      866.19      854.47     46.10 o 
  -3  18   2      500.00      581.65     60.83 o 
  -2  18   2      529.06      545.59     37.26 o 
  -1  18   2     1746.26     1823.00     88.68 o 
   0  18   2      274.96      252.03     44.57 o 
   1  18   2     1769.40     1831.37     73.34 o 
   2  18   2     2963.32     3046.19     85.12 o 
   3  18   2     3142.51     3010.87    132.40 o 
   4  18   2     1530.03     1570.75     73.60 o 
   5  18   2     4989.18     4830.85    146.73 o 
   6  18   2     2884.10     2760.88    142.48 o 
  -7  19   2      957.27     1028.85     59.68 o 
  -6  19   2     1406.49     1343.75     75.86 o 
  -5  19   2       31.78       54.19     29.30 o 
  -4  19   2      634.75      694.26     58.46 o 
  -3  19   2     5905.71     6009.61    150.45 o 
  -2  19   2     4673.80     4499.84    122.04 o 
  -1  19   2      858.29      852.26     62.01 o 
   0  19   2    12252.97    12159.11    702.82 o 
   1  19   2     9136.57     9480.60    216.88 o 
   2  19   2        7.27       47.89     16.31 o 
   3  19   2    14923.43    14936.83    322.33 o 
   4  19   2    11763.91    11542.66    421.10 o 
   5  19   2     1152.50     1142.19     65.76 o 
   6  19   2     4052.30     4209.34    183.21 o 
  -7  20   2       34.74       67.41     25.96 o 
  -6  20   2     4703.15     4863.71    142.03 o 
  -5  20   2     5173.02     5165.64    137.88 o 
  -4  20   2      217.42      288.80     49.19 o 
  -3  20   2    11257.88    11157.71    243.25 o 
  -2  20   2     8015.37     7291.09    221.55 o 
  -1  20   2      141.80      167.46     74.31 o 
   0  20   2     2059.39     2268.47    105.57 o 
   1  20   2     1093.77     1070.08     70.61 o 
   2  20   2      503.78      513.32     36.64 o 
   3  20   2     1331.26     1347.35     68.60 o 
   4  20   2     1101.71     1036.28     62.81 o 
   5  20   2      224.31      213.14     41.16 o 
  -7  21   2     8259.72     8468.56    215.06 o 
  -6  21   2     3042.01     3031.54    107.69 o 
  -5  21   2     3321.35     3585.08    141.02 o 
  -4  21   2     8892.04     8857.31    205.86 o 
  -3  21   2     5013.81     5068.00    137.94 o 
  -2  21   2      514.36      594.35    108.46 o 
  -1  21   2     9781.86     9501.87    272.62 o 
   0  21   2     6888.97     6880.66    216.70 o 
   1  21   2      419.45      476.12     53.39 o 
   2  21   2      556.51      532.00     43.65 o 
   3  21   2     3659.86     3807.59    124.18 o 
   4  21   2      487.41      592.86     52.06 o 
   5  21   2       21.32       17.79     22.92 o 
  -6  22   2      654.75      707.33     53.58 o 
  -5  22   2      192.07      201.31     39.08 o 
  -4  22   2      474.65      481.07     41.30 o 
  -3  22   2      471.53      482.20     54.39 o 
  -2  22   2     1227.08     1274.44     79.93 o 
  -1  22   2      119.66      155.86     36.89 o 
   0  22   2       72.73       83.72     30.62 o 
   1  22   2      538.00      709.04    119.35 o 
   2  22   2      754.89      727.97     51.08 o 
   3  22   2       22.43       18.57     23.41 o 
   4  22   2      358.72      467.25     49.02 o 
  -5  23   2     1573.20     1542.12     89.78 o 
  -4  23   2     7413.62     7929.16    241.72 o 
  -3  23   2     4693.71     4853.47    199.03 o 
  -2  23   2      577.52      641.55     62.96 o 
  -1  23   2     7075.87     6493.35    249.09 o 
   0  23   2     6866.94     6913.71    223.49 o 
   1  23   2      789.95      777.45     67.60 o 
   2  23   2     2060.40     2209.24     89.23 o 
   3  23   2     4035.64     4144.54    230.25 o 
  -5  24   2      279.74      210.41     65.45 o 
  -4  24   2      800.53      941.80     72.46 o 
  -3  24   2      886.01      928.81     72.86 o 
  -2  24   2      181.59      189.09     42.10 o 
  -1  24   2     1259.61     1491.03     91.37 o 
   0  24   2     2043.36     2096.39    108.99 o 
   1  24   2        1.79       36.09     52.97 o 
   2  24   2     4408.81     4753.03    284.95 o 
   3  24   2     1375.36     1462.89     95.15 o 
  -4  25   2      902.92      960.38     75.64 o 
  -3  25   2     4607.30     4724.09    176.20 o 
  -2  25   2     2399.79     2457.75    185.17 o 
  -1  25   2       83.78      114.36     50.00 o 
   0  25   2     7166.43     7220.05    235.41 o 
   1  25   2     7551.40     7890.11    250.33 o 
   2  25   2       14.49       74.31     33.16 o 
  -2  26   2      686.75      657.48     67.76 o 
  -1  26   2      277.66      341.07     55.45 o 
   0  26   2     1028.58     1126.84     83.23 o 
 -11   1   3     1026.06     1060.38     89.31 o 
 -10   1   3      257.62      345.01    133.94 o 
  -9   1   3     4785.95     4615.58    171.84 o 
  -8   1   3     5061.61     4975.84    171.41 o 
  -7   1   3     9442.73     9003.69    252.57 o 
  -6   1   3      163.03      174.96     24.91 o 
  -5   1   3    14341.17    14419.03    233.23 o 
  -4   1   3    28720.57    29353.40    447.13 o 
  -3   1   3      381.02      297.48     14.99 o 
  -2   1   3     1954.23     1882.65     46.37 o 
  -1   1   3    99577.07    91760.34   1346.47 o 
   0   1   3     9518.62     9028.10    120.17 o 
   1   1   3    18420.07    19804.25    251.63 o 
   2   1   3    74483.41    74289.06    904.69 o 
   3   1   3    33609.60    33477.11    421.56 o 
   4   1   3     1546.79     1609.12     53.95 o 
   5   1   3    14232.04    14184.01    414.91 o 
   6   1   3    17514.51    16727.09    671.18 o 
   7   1   3     3720.09     3694.98    111.10 o 
   8   1   3     2212.32     2288.70     89.91 o 
 -11   2   3      152.56      207.86     52.97 o 
 -10   2   3     2805.19     2528.99    126.63 o 
  -9   2   3        3.35       89.71     32.28 o 
  -8   2   3     2313.06     2501.62    302.07 o 
  -7   2   3     9311.85     9146.88    255.37 o 
  -6   2   3     1143.84     1237.43     57.48 o 
  -5   2   3     1970.54     1754.96     44.87 o 
  -4   2   3     2975.79     2711.67     57.59 o 
  -3   2   3     3101.06     3402.28     66.24 o 
  -2   2   3    17242.15    17392.30    268.25 o 
  -1   2   3     9144.59     9220.76    173.51 o 
   0   2   3     2482.53     2562.34     41.66 o 
   1   2   3     8130.90     7875.62    108.63 o 
   2   2   3     3842.64     3650.42     59.90 o 
   3   2   3     5659.52     5954.35    116.15 o 
   4   2   3     5998.57     5868.38    125.44 o 
   5   2   3      563.14      542.26     36.31 o 
   6   2   3      513.90      549.02     41.17 o 
   7   2   3     2230.28     2275.72     84.38 o 
   8   2   3      143.05      169.61     39.83 o 
 -11   3   3    11120.69    10552.31    333.35 o 
 -10   3   3      239.60      269.15     50.11 o 
  -9   3   3    15804.43    15493.16    416.62 o 
  -8   3   3    24319.23    23961.50    586.37 o 
  -7   3   3     4846.03     4734.82    116.98 o 
  -6   3   3    15580.13    15540.67    253.35 o 
  -5   3   3    40023.71    39266.30    595.63 o 
  -4   3   3     3603.64     3309.44    103.41 o 
  -3   3   3    13358.50    14025.94    254.21 o 
  -2   3   3    32971.59    33284.27    685.28 o 
  -1   3   3    18948.81    18877.54    373.47 o 
   0   3   3     1002.01     1112.87     82.12 o 
   1   3   3     5527.95     5496.36     80.44 o 
   2   3   3     6004.47     5837.82     87.18 o 
   3   3   3     2790.03     2861.91     52.73 o 
   4   3   3      610.53      696.55     39.13 o 
   5   3   3     1580.56     1688.23     69.49 o 
   6   3   3     7598.94     7728.89    205.26 o 
   7   3   3     7153.62     7445.60    174.96 o 
   8   3   3       38.27      114.44     88.66 o 
 -11   4   3      229.40      355.74     61.91 o 
 -10   4   3      654.31      651.22     68.65 o 
  -9   4   3     1221.26     1211.26     82.51 o 
  -8   4   3      858.13      971.88     69.65 o 
  -7   4   3     3964.63     3753.58    100.20 o 
  -6   4   3      671.97      725.66     28.50 o 
  -5   4   3     4563.77     4535.44     88.76 o 
  -4   4   3     9164.13     9609.50    161.36 o 
  -3   4   3    10169.65    10363.39    193.89 o 
  -2   4   3      701.17      716.62     22.00 o 
  -1   4   3      612.17      622.87     31.76 o 
   0   4   3      159.33      194.08     13.61 o 
   1   4   3     1407.61     1513.64     30.90 o 
   2   4   3        0.69       30.94     15.17 o 
   3   4   3      690.73      725.01     23.02 o 
   4   4   3        3.37       26.13     12.59 o 
   5   4   3        2.93       26.21     15.35 o 
   6   4   3       93.10      177.63     43.14 o 
   7   4   3      360.53      379.83     46.72 o 
   8   4   3      914.57      781.80     84.77 o 
 -11   5   3     5512.80     5309.47    210.83 o 
 -10   5   3       17.24       21.41     28.22 o 
  -9   5   3     6441.00     6398.04    224.23 o 
  -8   5   3    17256.50    16893.01    875.37 o 
  -7   5   3     8146.98     8122.69    251.46 o 
  -6   5   3     1958.58     2047.90     52.38 o 
  -5   5   3    27126.14    26842.12    416.94 o 
  -4   5   3    18254.65    18278.12    288.98 o 
  -3   5   3      473.96      491.08     23.10 o 
  -2   5   3    15379.44    15367.12    240.29 o 
  -1   5   3    49247.31    49045.90    839.95 o 
   0   5   3    16463.84    16564.07    234.26 o 
   1   5   3     1243.58     1180.07     38.16 o 
   2   5   3    13746.99    13601.02    185.88 o 
   3   5   3     9364.32     9532.62    136.21 o 
   4   5   3       60.53      344.86    123.54 o 
   5   5   3     5202.37     5539.65    155.85 o 
   6   5   3    11524.39    11661.67    335.84 o 
   7   5   3     4288.21     4248.36    179.82 o 
   8   5   3     1112.59     1036.03     94.60 o 
 -11   6   3     1044.91     1092.42    180.96 o 
 -10   6   3     4767.71     4531.58    182.22 o 
  -9   6   3     4609.92     4492.90    172.33 o 
  -8   6   3        1.99       10.40     21.82 o 
  -7   6   3     2576.61     2585.17     80.42 o 
  -6   6   3      500.86      496.34     24.55 o 
  -5   6   3     1318.25     1274.17     39.03 o 
  -4   6   3    16470.29    16841.07    306.68 o 
  -3   6   3     1090.10     1007.95     34.37 o 
  -2   6   3        6.84       22.24     10.18 o 
  -1   6   3     1064.40      966.68     51.62 o 
   0   6   3      124.75      148.38     11.51 o 
   1   6   3      870.18      968.42     24.01 o 
   2   6   3      327.08      458.59     23.39 o 
   3   6   3      279.44      334.14     17.14 o 
   4   6   3       13.90       16.76      9.66 o 
   5   6   3      352.19      419.38     32.99 o 
   6   6   3      119.87      266.00     48.77 o 
   7   6   3      138.07      145.47     42.76 o 
   8   6   3      968.76      999.54    170.37 o 
 -11   7   3     1964.73     1715.25    111.84 o 
 -10   7   3      322.33      429.90     60.96 o 
  -9   7   3      400.01      455.86     57.12 o 
  -8   7   3     2613.28     2552.64    114.60 o 
  -7   7   3     6673.34     6831.03    268.31 o 
  -6   7   3      287.88      446.38     67.46 o 
  -5   7   3     7581.47     7622.40    137.60 o 
  -4   7   3    37958.43    38453.05    667.44 o 
  -3   7   3    28057.68    27089.59    584.36 o 
  -2   7   3    11440.59    11373.23    183.77 o 
  -1   7   3    53732.77    53510.25    916.79 o 
   0   7   3    61184.72    60187.11   1296.85 o 
   1   7   3      179.22      203.00     12.06 o 
   2   7   3    44814.01    45398.71    563.78 o 
   3   7   3    17202.51    16866.07    226.07 o 
   4   7   3      166.90      230.39     23.22 o 
   5   7   3    10070.68     9736.79    289.58 o 
   6   7   3    17490.65    17178.99    466.73 o 
   7   7   3     2274.99     2144.93    123.73 o 
   8   7   3     1893.74     2056.70    129.31 o 
 -10   8   3        4.16       20.06     27.41 o 
  -9   8   3      562.18      568.66     61.07 o 
  -8   8   3     2467.52     2526.90    114.97 o 
  -7   8   3      679.64      747.85     75.51 o 
  -6   8   3     2550.36     2532.05     63.09 o 
  -5   8   3    10537.77    10409.35    180.25 o 
  -4   8   3     2023.97     1881.65     57.97 o 
  -3   8   3     7186.59     7606.99    171.52 o 
  -2   8   3    30682.09    30817.17    540.07 o 
  -1   8   3     9862.86     9686.64    189.07 o 
   0   8   3     2261.79     2250.42     45.19 o 
   1   8   3    20812.63    20679.11    266.60 o 
   2   8   3     5031.45     4955.16     79.51 o 
   3   8   3     2594.87     2720.35     61.78 o 
   4   8   3     9713.20     9491.18    179.97 o 
   5   8   3     1255.30     1305.12    107.98 o 
   6   8   3      805.88      888.33     79.03 o 
   7   8   3     2871.11     2581.43    147.95 o 
 -10   9   3      129.61      111.97     37.56 o 
  -9   9   3     3488.54     3484.48    148.06 o 
  -8   9   3    17048.76    16340.18    426.91 o 
  -7   9   3     3691.10     3626.58    103.93 o 
  -6   9   3     7960.20     8021.89    148.94 o 
  -5   9   3    17212.19    17160.59    295.95 o 
  -4   9   3    14994.89    14524.66    272.24 o 
  -3   9   3     1319.07     1517.71     39.57 o 
  -2   9   3    13326.59    12884.10    208.75 o 
  -1   9   3     9699.14     9295.56    184.47 o 
   0   9   3     7078.17     7267.99    132.34 o 
   1   9   3      165.01      179.93     21.90 o 
   2   9   3     9895.46     9748.94    158.54 o 
   3   9   3     1986.15     1871.60     64.30 o 
   4   9   3      639.58      671.33     40.96 o 
   5   9   3     1802.90     1756.85    130.23 o 
   6   9   3     8541.86     8674.92    282.97 o 
   7   9   3     3679.25     3744.93    186.40 o 
 -10  10   3     1298.67     1115.72     86.03 o 
  -9  10   3     1591.98     1669.62     99.22 o 
  -8  10   3       92.43       82.90     30.12 o 
  -7  10   3     2938.84     2906.02     96.80 o 
  -6  10   3     7551.72     7706.06    197.22 o 
  -5  10   3     3932.27     3999.97     97.43 o 
  -4  10   3       43.24       67.95     13.25 o 
  -3  10   3     2643.45     2451.37     55.36 o 
  -2  10   3     1862.18     1781.31     45.50 o 
  -1  10   3      865.80     1052.82     40.30 o 
   0  10   3     3197.92     3149.99     71.56 o 
   1  10   3    20497.20    20328.41    291.38 o 
   2  10   3     1203.85     1291.47     36.44 o 
   3  10   3      147.28      181.47     34.97 o 
   4  10   3     5983.86     5996.15    151.60 o 
   5  10   3     3070.87     2911.35    133.04 o 
   6  10   3        0.19       13.62     26.02 o 
   7  10   3     1137.80     1403.82    106.11 o 
 -10  11   3       87.08      156.04     48.86 o 
  -9  11   3     4748.20     4946.66    186.41 o 
  -8  11   3    14392.88    13973.58    377.64 o 
  -7  11   3     1180.62     1166.38     55.14 o 
  -6  11   3     8084.25     8313.25    156.30 o 
  -5  11   3    24732.96    23893.73    435.60 o 
  -4  11   3     7650.71     7496.21    202.88 o 
  -3  11   3     1646.67     1902.98     47.68 o 
  -2  11   3     9914.99     9510.53    162.75 o 
  -1  11   3     4720.33     4645.94    109.01 o 
   0  11   3     3401.08     3390.26     91.08 o 
   1  11   3     3156.56     2985.60     72.10 o 
   2  11   3     4307.31     4438.21    105.86 o 
   3  11   3     3874.17     3937.60    111.18 o 
   4  11   3      584.35      617.52     42.35 o 
   5  11   3      156.48      181.57     39.78 o 
   6  11   3     2779.55     2713.10    137.60 o 
   7  11   3     1747.50     1790.96    232.47 o 
 -10  12   3     7083.33     7241.27    251.96 o 
  -9  12   3     3659.00     3513.59    150.96 o 
  -8  12   3      554.47      627.37     88.27 o 
  -7  12   3    13805.23    13915.75    291.58 o 
  -6  12   3     8263.62     8368.00    158.52 o 
  -5  12   3      463.41      516.76     34.88 o 
  -4  12   3     8040.17     7851.14    165.90 o 
  -3  12   3     6479.27     6400.51    118.16 o 
  -2  12   3     1229.97     1231.76     36.93 o 
  -1  12   3     2312.00     2091.89     64.08 o 
   0  12   3     1495.93     1349.18     58.20 o 
   1  12   3      431.11      410.44     28.93 o 
   2  12   3        3.50       30.73     12.11 o 
   3  12   3       84.45      152.61     24.37 o 
   4  12   3      493.59      512.47     40.39 o 
   5  12   3     1924.68     1826.49    104.32 o 
   6  12   3      386.49      380.36     59.44 o 
   7  12   3       20.18       17.66     32.32 o 
 -10  13   3      185.82      292.09     87.28 o 
  -9  13   3       92.25      113.77     37.44 o 
  -8  13   3     2396.95     2310.79    111.22 o 
  -7  13   3     8840.28     8651.76    201.46 o 
  -6  13   3     4212.40     4233.51     96.39 o 
  -5  13   3     2979.72     3118.40     86.28 o 
  -4  13   3    12162.71    11801.18    235.15 o 
  -3  13   3    13484.53    13062.99    255.00 o 
  -2  13   3      275.97      324.81     19.83 o 
  -1  13   3    20252.49    19660.89    367.52 o 
   0  13   3    21218.45    20640.98    337.22 o 
   1  13   3      335.33      367.14     27.32 o 
   2  13   3    16740.05    16949.32    288.64 o 
   3  13   3    16671.87    16355.20    353.34 o 
   4  13   3       15.29       80.86     22.14 o 
   5  13   3     3149.34     3085.83    142.47 o 
   6  13   3     6265.02     6487.16    238.99 o 
   7  13   3      566.52      497.80     72.50 o 
  -9  14   3     1119.52     1135.24     82.64 o 
  -8  14   3      337.66      352.81     48.62 o 
  -7  14   3     1989.89     2033.24     78.70 o 
  -6  14   3     8947.02     8855.21    291.37 o 
  -5  14   3     4788.60     4682.25    116.82 o 
  -4  14   3      142.87      143.36     50.89 o 
  -3  14   3     8195.31     8244.29    175.78 o 
  -2  14   3    12431.91    12343.75    237.76 o 
  -1  14   3      464.05      392.46     29.19 o 
   0  14   3     4945.34     4912.64    106.21 o 
   1  14   3    13913.03    13816.45    242.07 o 
   2  14   3     2605.02     2674.24     91.21 o 
   3  14   3     2301.59     2226.38     82.36 o 
   4  14   3     6933.44     6923.56    176.98 o 
   5  14   3     2770.69     2599.89    130.54 o 
   6  14   3      418.09      468.65     65.82 o 
  -9  15   3      708.43      674.43    143.93 o 
  -8  15   3     3349.72     3443.72    142.95 o 
  -7  15   3     3250.50     3251.74    106.32 o 
  -6  15   3       57.78       61.28     21.57 o 
  -5  15   3     9900.96    10052.49    262.47 o 
  -4  15   3     4204.90     4358.11    111.39 o 
  -3  15   3     2105.63     2117.73     68.14 o 
  -2  15   3      390.26      416.72     28.84 o 
  -1  15   3     8373.90     8017.40    176.05 o 
   0  15   3     4236.30     4124.62    110.03 o 
   1  15   3      433.41      467.33     30.91 o 
   2  15   3     7403.14     7420.43    157.25 o 
   3  15   3    10466.53    10473.05    284.91 o 
   4  15   3      263.75      294.60     40.43 o 
   5  15   3      600.28      667.22    194.89 o 
   6  15   3     3706.21     3623.39    260.66 o 
  -9  16   3     1927.89     1911.01    108.89 o 
  -8  16   3      936.31      928.56     98.04 o 
  -7  16   3       43.68       36.15     19.32 o 
  -6  16   3     7554.96     7791.69    187.69 o 
  -5  16   3     6207.85     6205.38    147.61 o 
  -4  16   3       63.81       90.11     30.20 o 
  -3  16   3     8084.71     8225.91    180.49 o 
  -2  16   3    20174.74    19353.15    511.98 o 
  -1  16   3     2818.60     2649.84     81.54 o 
   0  16   3     8468.63     8293.30    186.07 o 
   1  16   3    13858.22    13425.35    240.96 o 
   2  16   3     9418.09     9369.15    183.17 o 
   3  16   3     1995.99     2181.20     84.78 o 
   4  16   3     8030.64     8192.04    204.89 o 
   5  16   3     3467.83     3346.61    154.26 o 
   6  16   3      230.34      217.43     51.90 o 
  -8  17   3     6200.01     6439.49    173.17 o 
  -7  17   3      390.04      390.01     39.27 o 
  -6  17   3     5628.60     5322.86    181.76 o 
  -5  17   3    11856.86    11507.52    241.45 o 
  -4  17   3      528.78      454.74     33.90 o 
  -3  17   3     2727.96     2803.39     85.53 o 
  -2  17   3     1865.67     1820.59     86.18 o 
  -1  17   3       22.84       83.72     61.39 o 
   0  17   3     1482.34     1639.11     64.99 o 
   1  17   3     3142.19     3057.94     83.27 o 
   2  17   3     2646.47     2647.31     78.32 o 
   3  17   3     1758.68     1890.20     80.01 o 
   4  17   3      886.19      846.98     58.74 o 
   5  17   3       90.89       88.61     35.88 o 
  -8  18   3      917.04      948.55     59.56 o 
  -7  18   3     8586.43     8335.73    204.90 o 
  -6  18   3     6862.98     6739.16    293.16 o 
  -5  18   3        3.09       17.23     15.87 o 
  -4  18   3     8870.12     8679.79    194.48 o 
  -3  18   3     8105.30     7580.89    219.76 o 
  -2  18   3     1186.90     1213.14     71.13 o 
  -1  18   3      367.80      424.72     46.89 o 
   0  18   3     1815.47     1668.63     84.74 o 
   1  18   3      293.02      317.07     30.85 o 
   2  18   3       39.29      128.95     52.94 o 
   3  18   3      433.37      422.62     42.24 o 
   4  18   3     3021.87     3089.21    166.44 o 
   5  18   3     2231.14     2209.60    124.76 o 
  -8  19   3      513.41      644.09     52.71 o 
  -7  19   3      725.64      764.71     55.85 o 
  -6  19   3       75.17       77.43     27.87 o 
  -5  19   3     1854.76     1888.41     71.94 o 
  -4  19   3     1591.60     1590.84     83.92 o 
  -3  19   3      793.76      799.96     60.39 o 
  -2  19   3      505.16      557.36     53.38 o 
  -1  19   3     3382.12     3214.63    127.62 o 
   0  19   3     3237.23     3110.24    124.56 o 
   1  19   3      619.77      601.42     38.12 o 
   2  19   3     3717.67     3580.31    114.11 o 
   3  19   3     2568.21     2536.39    173.88 o 
   4  19   3       16.82       38.16     22.48 o 
   5  19   3     1508.67     1602.43    106.62 o 
  -7  20   3     4358.83     4611.26    139.87 o 
  -6  20   3     2684.73     2846.45    217.20 o 
  -5  20   3      278.23      254.41     39.50 o 
  -4  20   3     4933.44     4747.79    162.89 o 
  -3  20   3     8833.26     8350.05    243.72 o 
  -2  20   3     1902.35     1739.38    108.86 o 
  -1  20   3      662.32      655.64     68.52 o 
   0  20   3     8826.96     8542.18    249.53 o 
   1  20   3     5651.63     5362.78    179.16 o 
   2  20   3      219.19      305.72     31.15 o 
   3  20   3     1159.27     1358.57     71.00 o 
   4  20   3     5715.43     5678.69    166.49 o 
  -7  21   3     1140.23     1110.20     65.17 o 
  -6  21   3      953.80      961.82    109.57 o 
  -5  21   3      858.77      924.77     66.50 o 
  -4  21   3     2304.93     2526.71    112.60 o 
  -3  21   3     2532.71     2451.68    111.70 o 
  -2  21   3        8.08       18.72     24.12 o 
  -1  21   3     4854.02     4808.02    426.91 o 
   0  21   3     5782.98     5437.54    189.93 o 
   1  21   3       31.27       57.67     27.84 o 
   2  21   3     2717.76     2869.04    101.50 o 
   3  21   3     3378.07     3561.87    142.68 o 
   4  21   3        2.68       63.19     27.47 o 
  -6  22   3     2555.07     2532.34    176.05 o 
  -5  22   3     5970.19     6338.01    204.79 o 
  -4  22   3        4.22       48.86     28.60 o 
  -3  22   3     5988.10     5729.58    192.80 o 
  -2  22   3    12156.30    11616.01    346.48 o 
  -1  22   3      599.04      647.26     84.91 o 
   0  22   3     7198.81     6927.72    221.10 o 
   1  22   3    12632.21    13108.46    353.52 o 
   2  22   3     1941.33     2047.83     85.45 o 
   3  22   3     2975.28     3401.40    275.08 o 
  -5  23   3     1636.00     1665.75     93.79 o 
  -4  23   3       19.04        8.35     24.42 o 
  -3  23   3     1072.60     1061.99     75.60 o 
  -2  23   3      437.40      431.53    107.75 o 
  -1  23   3        2.45       31.84     28.73 o 
   0  23   3        1.08       46.09     59.61 o 
   1  23   3       89.96      112.41     35.09 o 
   2  23   3      161.08      194.06     34.04 o 
  -5  24   3      317.39      460.07     75.20 o 
  -4  24   3     1526.00     1396.42     87.03 o 
  -3  24   3     5898.28     6199.17    212.36 o 
  -2  24   3     2942.81     3022.09    243.44 o 
  -1  24   3      471.40      421.60     97.12 o 
   0  24   3     2768.32     2785.55    129.27 o 
   1  24   3     3884.99     3818.21    155.53 o 
   2  24   3     1076.92     1082.23    124.53 o 
  -3  25   3      312.02      337.31     53.43 o 
  -2  25   3       53.20       59.78     31.51 o 
  -1  25   3      119.40      136.55     40.80 o 
   0  25   3       56.60       81.47     35.03 o 
 -11   0   4    10294.06    10472.69    463.84 o 
 -10   0   4     6071.32     6429.88    315.39 o 
  -9   0   4     2877.74     3082.79    185.96 o 
  -8   0   4    16760.35    16117.18    586.48 o 
  -7   0   4     8389.76     8045.87    257.52 o 
  -6   0   4      313.61      413.66     45.52 o 
  -5   0   4    23316.07    23574.49    829.76 o 
  -4   0   4    17586.51    17685.49    667.75 o 
  -3   0   4      331.32      373.38     24.67 o 
  -2   0   4     1796.20     1817.62     88.42 o 
  -1   0   4    12688.68    12077.97    280.05 o 
   0   0   4     5715.26     5627.38    117.51 o 
   1   0   4      581.85      600.18     27.88 o 
   2   0   4        7.12       29.91     10.91 o 
   3   0   4    18859.98    19015.96    357.66 o 
   4   0   4    20844.45    22255.66    536.35 o 
   5   0   4     1861.87     1907.28    134.04 o 
   6   0   4     1855.49     1895.29    105.51 o 
   7   0   4     8577.68     9249.48    429.54 o 
 -11   1   4      229.12      279.38     56.21 o 
 -10   1   4     1552.96     1398.19     92.30 o 
  -9   1   4       46.60       55.20     27.33 o 
  -8   1   4     3210.91     3053.86    124.08 o 
  -7   1   4     4930.90     4971.25    102.27 o 
  -6   1   4      302.94      344.72     24.94 o 
  -5   1   4     4003.79     4122.63    137.33 o 
  -4   1   4     5814.89     5947.45    108.28 o 
  -3   1   4      299.46      285.79     15.46 o 
  -2   1   4     4050.03     3834.13     76.45 o 
  -1   1   4      326.27      323.75     18.46 o 
   0   1   4     2751.52     2855.78     48.84 o 
   1   1   4    11993.14    11925.99    160.99 o 
   2   1   4     2834.71     2887.32     53.14 o 
   3   1   4       29.37       71.58     15.43 o 
   4   1   4       10.89       55.75     19.64 o 
   5   1   4       33.40       78.03     20.35 o 
   6   1   4     1322.18     1319.28     72.09 o 
   7   1   4      333.78      318.84     59.22 o 
 -11   2   4     3848.25     3941.50    171.90 o 
 -10   2   4     7559.10     7210.54    241.99 o 
  -9   2   4      477.85      511.10     56.34 o 
  -8   2   4     5028.66     4967.03    169.87 o 
  -7   2   4    19626.13    19926.69    323.07 o 
  -6   2   4    12309.72    12692.40    213.89 o 
  -5   2   4     1732.05     1667.44     45.07 o 
  -4   2   4    21133.49    20936.87    327.88 o 
  -3   2   4    20784.21    20400.09    363.96 o 
  -2   2   4      830.19      992.55     28.43 o 
  -1   2   4    27610.06    27974.91    491.95 o 
   0   2   4    36273.29    34928.96    434.54 o 
   1   2   4     4026.75     3999.32     65.02 o 
   2   2   4     1787.81     1857.22     39.63 o 
   3   2   4    19465.11    19825.14    262.36 o 
   4   2   4    13330.27    13264.64    243.90 o 
   5   2   4       10.67       11.26     16.12 o 
   6   2   4     3596.55     3772.68    128.75 o 
   7   2   4     5108.08     5407.15    170.93 o 
 -11   3   4       41.00       57.97     35.26 o 
 -10   3   4      525.56      545.95     64.75 o 
  -9   3   4      190.48      204.49     40.60 o 
  -8   3   4      340.03      331.34     43.78 o 
  -7   3   4     2367.73     2462.66     63.12 o 
  -6   3   4     1151.94     1098.69     37.38 o 
  -5   3   4       45.20       77.82     18.98 o 
  -4   3   4     3852.33     4022.69     80.70 o 
  -3   3   4      331.89      388.02     21.41 o 
  -2   3   4     5871.67     6486.25    113.33 o 
  -1   3   4      962.27     1036.08     32.76 o 
   0   3   4        1.29       70.36     13.92 o 
   1   3   4     1630.20     1670.35     35.11 o 
   2   3   4      625.75      697.56     22.87 o 
   3   3   4      202.05      255.87     19.20 o 
   4   3   4      521.63      562.84     35.51 o 
   5   3   4      311.76      395.68     62.47 o 
   6   3   4     2047.81     2104.94     97.06 o 
   7   3   4       19.72       77.23     39.73 o 
 -11   4   4     2050.42     2155.12    128.56 o 
 -10   4   4     9104.29     8702.82    276.89 o 
  -9   4   4     3514.20     3732.63    212.24 o 
  -8   4   4     2964.28     2940.46    121.71 o 
  -7   4   4    27838.36    28567.24    449.93 o 
  -6   4   4    21500.31    21745.71    347.02 o 
  -5   4   4      231.27      347.41     42.64 o 
  -4   4   4    54201.52    55246.64    948.01 o 
  -3   4   4    51028.03    51789.72    887.88 o 
  -2   4   4     9811.58    10489.01    242.40 o 
  -1   4   4    43712.08    42636.73    643.36 o 
   0   4   4    47370.47    44434.18    602.17 o 
   1   4   4     8451.87     8293.46    117.96 o 
   2   4   4     8374.22     8517.40    123.58 o 
   3   4   4    16892.23    16703.82    251.85 o 
   4   4   4    10379.88    10740.97    240.04 o 
   5   4   4     1249.50     1317.91     90.55 o 
   6   4   4     7738.04     7913.42    262.17 o 
   7   4   4     5593.36     5718.59    222.19 o 
 -11   5   4      484.10      434.18     65.56 o 
 -10   5   4     1260.78     1333.40    154.72 o 
  -9   5   4      144.29      210.43     41.51 o 
  -8   5   4     1234.37     1381.91     79.09 o 
  -7   5   4      818.33      858.17     35.51 o 
  -6   5   4     4926.21     5059.95    102.24 o 
  -5   5   4    15857.82    16003.38    260.99 o 
  -4   5   4    10988.70    10997.56    258.80 o 
  -3   5   4     3938.74     3938.49     77.09 o 
  -2   5   4    30174.59    29412.22    691.88 o 
  -1   5   4    12181.91    11758.41    225.15 o 
   0   5   4     1581.53     1632.70     39.66 o 
   1   5   4     9605.10     9982.91    138.89 o 
   2   5   4     4644.38     4442.87     81.80 o 
   3   5   4     2134.24     2254.18     64.44 o 
   4   5   4     4899.04     5234.76    141.19 o 
   5   5   4     1681.19     1590.05     76.45 o 
   6   5   4      539.29      553.09     65.98 o 
   7   5   4      680.62      677.18     77.71 o 
 -11   6   4     9325.59     9535.03    309.55 o 
 -10   6   4     4551.27     4434.00    178.16 o 
  -9   6   4      775.27      939.28     71.43 o 
  -8   6   4    11634.66    11797.52    323.96 o 
  -7   6   4    11665.58    11578.08    241.49 o 
  -6   6   4      834.15      820.79     32.83 o 
  -5   6   4     4737.97     4503.19     91.61 o 
  -4   6   4    10701.10    10825.38    468.88 o 
  -3   6   4     4185.65     4170.25     80.90 o 
  -2   6   4        3.94       20.62      8.11 o 
  -1   6   4     2521.80     2406.71     65.88 o 
   0   6   4     6743.44     6476.63    107.22 o 
   1   6   4     4352.79     4322.67     86.85 o 
   2   6   4      116.67      186.70     19.07 o 
   3   6   4     3791.02     3984.37     91.55 o 
   4   6   4    12109.06    12445.46    271.08 o 
   5   6   4      977.46     1070.69     79.90 o 
   6   6   4     3588.50     3744.60    164.06 o 
   7   6   4     5673.84     5800.34    226.79 o 
 -11   7   4        2.26       48.67     37.23 o 
 -10   7   4     1015.52     1001.87     81.55 o 
  -9   7   4     4148.77     4168.54    168.12 o 
  -8   7   4      716.33      764.28     60.33 o 
  -7   7   4     1452.17     1481.40     59.48 o 
  -6   7   4     3260.42     3381.58     87.43 o 
  -5   7   4     2528.24     2464.98     60.58 o 
  -4   7   4      392.09      484.07     30.07 o 
  -3   7   4     2654.76     2855.98     61.13 o 
  -2   7   4     5275.14     5209.94    124.97 o 
  -1   7   4     3995.81     4220.11     99.41 o 
   0   7   4       87.71      130.74     12.70 o 
   1   7   4     1890.15     1824.04     44.52 o 
   2   7   4     3233.58     3317.48     67.77 o 
   3   7   4      131.89      183.26     19.71 o 
   4   7   4      216.80      251.01     41.21 o 
   5   7   4     2038.76     2126.51    111.36 o 
   6   7   4     1728.90     1848.60    112.85 o 
   7   7   4       15.99        7.06     33.82 o 
 -11   8   4     6523.77     6951.18    252.05 o 
 -10   8   4     3590.73     3792.38    202.51 o 
  -9   8   4        1.37       75.86     87.33 o 
  -8   8   4     4907.34     5171.80    177.99 o 
  -7   8   4    13361.97    13386.34    298.53 o 
  -6   8   4      325.98      398.18     24.51 o 
  -5   8   4     2335.16     2348.81     66.86 o 
  -4   8   4     9826.17     9686.10    191.33 o 
  -3   8   4    17458.69    17641.06    280.37 o 
  -2   8   4       15.23       29.73      7.11 o 
  -1   8   4     2014.01     1904.80     58.36 o 
   0   8   4     5239.88     4891.28     98.91 o 
   1   8   4     2674.30     2717.52     58.27 o 
   2   8   4     2651.40     2741.23     59.97 o 
   3   8   4     4267.98     4300.93     98.18 o 
   4   8   4     4973.37     5103.10    374.75 o 
   5   8   4      229.66      216.39     44.38 o 
   6   8   4     6308.62     6381.19    261.23 o 
   7   8   4     5393.57     5188.81    216.40 o 
 -10   9   4     4580.70     4732.68    238.64 o 
  -9   9   4     2497.69     2646.83    124.70 o 
  -8   9   4      193.54      194.58     27.65 o 
  -7   9   4     9531.03     9927.32    217.39 o 
  -6   9   4     5359.44     5331.24    109.62 o 
  -5   9   4      256.66      279.53     22.95 o 
  -4   9   4      304.06      299.92     22.35 o 
  -3   9   4     2370.80     2271.49     53.22 o 
  -2   9   4      245.07      273.17     26.97 o 
  -1   9   4     1119.42     1201.79     66.62 o 
   0   9   4       76.75      129.38     19.88 o 
   1   9   4     2008.67     2118.71     53.24 o 
   2   9   4     1898.86     1902.62     51.25 o 
   3   9   4     1036.26     1227.49     55.24 o 
   4   9   4       53.15       80.42     28.04 o 
   5   9   4     2502.56     2502.11    126.51 o 
   6   9   4     2287.73     2278.97    129.06 o 
   7   9   4      211.27      238.62     58.45 o 
 -10  10   4     2803.38     2854.41    138.64 o 
  -9  10   4     4145.49     4059.87    161.16 o 
  -8  10   4      775.56      796.76     47.37 o 
  -7  10   4    12479.48    12814.23    268.44 o 
  -6  10   4     8323.24     8193.07    153.96 o 
  -5  10   4      251.38      258.16     22.74 o 
  -4  10   4    17135.67    16384.37    309.39 o 
  -3  10   4    41528.81    40948.87    621.02 o 
  -2  10   4       53.77       76.05     51.16 o 
  -1  10   4    20602.80    19683.03    475.40 o 
   0  10   4    26364.23    24953.95    397.35 o 
   1  10   4     1230.14     1185.19     43.46 o 
   2  10   4    11191.45    11231.89    201.19 o 
   3  10   4    17634.65    17055.32    344.64 o 
   4  10   4     2843.06     2920.32    130.49 o 
   5  10   4       65.55       90.50     33.66 o 
   6  10   4     7974.22     7582.83    283.94 o 
 -10  11   4       12.19       24.29     31.64 o 
  -9  11   4      970.14     1099.56     78.39 o 
  -8  11   4     3318.30     3296.37    104.86 o 
  -7  11   4      283.00      233.90     28.99 o 
  -6  11   4     4169.99     4223.00     95.87 o 
  -5  11   4    16360.71    16495.09    313.00 o 
  -4  11   4     3828.90     3784.75    120.29 o 
  -3  11   4     1556.25     1570.14     43.54 o 
  -2  11   4    18218.76    17588.60    330.48 o 
  -1  11   4     4841.82     4605.24    112.16 o 
   0  11   4     3857.45     3820.45     87.05 o 
   1  11   4    16452.58    15839.66    290.62 o 
   2  11   4     4599.61     4552.21    101.83 o 
   3  11   4      236.62      362.82     77.31 o 
   4  11   4     5638.98     5170.12    249.01 o 
   5  11   4     3659.82     3275.16    151.25 o 
   6  11   4      320.77      340.97     59.95 o 
 -10  12   4     1898.03     2091.10    118.17 o 
  -9  12   4       80.33       79.71     32.93 o 
  -8  12   4    10210.22    10376.36    235.36 o 
  -7  12   4     9918.10    10217.41    226.60 o 
  -6  12   4     2513.78     2507.70     76.36 o 
  -5  12   4      631.30      752.18     94.24 o 
  -4  12   4     4483.45     4355.50    105.24 o 
  -3  12   4    10295.90     9831.66    329.84 o 
  -2  12   4       68.37      110.22     17.38 o 
  -1  12   4     5090.91     5065.94    162.44 o 
   0  12   4    13230.59    12641.31    221.64 o 
   1  12   4     2839.98     2824.85     73.90 o 
   2  12   4      892.46      908.83     60.69 o 
   3  12   4     5984.53     5922.93    153.88 o 
   4  12   4     4611.80     4572.04    132.33 o 
   5  12   4      468.36      459.86     62.26 o 
   6  12   4     3323.98     3207.80    160.42 o 
 -10  13   4      359.46      434.12     61.90 o 
  -9  13   4     4107.26     4399.25    260.08 o 
  -8  13   4     3758.43     3871.11    118.85 o 
  -7  13   4      854.23      878.44     49.01 o 
  -6  13   4     1841.32     1943.72     59.09 o 
  -5  13   4     7179.05     7300.31    160.52 o 
  -4  13   4      729.92      719.06     35.56 o 
  -3  13   4     2794.36     2824.70     79.99 o 
  -2  13   4    10897.49    10441.78    214.56 o 
  -1  13   4     5539.51     5242.75    126.93 o 
   0  13   4     2520.84     2696.56     72.04 o 
   1  13   4    12379.08    11880.65    214.62 o 
   2  13   4     6969.38     6943.95    142.38 o 
   3  13   4      452.31      410.44     38.85 o 
   4  13   4     2977.26     2947.57    102.25 o 
   5  13   4     3318.37     3465.58    312.97 o 
   6  13   4      405.60      474.52     81.73 o 
  -9  14   4      955.38     1181.98    160.49 o 
  -8  14   4    11036.84    11301.67    254.65 o 
  -7  14   4     2006.81     1921.90     80.76 o 
  -6  14   4      104.56      118.38     20.95 o 
  -5  14   4     3775.75     3783.41    100.31 o 
  -4  14   4      930.53      792.60    101.24 o 
  -3  14   4      190.80      168.70     29.06 o 
  -2  14   4      189.31      174.27     27.67 o 
  -1  14   4     1250.41     1235.18     51.92 o 
   0  14   4     4649.34     4775.24    122.74 o 
   1  14   4      866.37      826.22     38.86 o 
   2  14   4      944.33      920.69     48.48 o 
   3  14   4      808.62     1019.01    131.06 o 
   4  14   4     3232.41     3187.85    108.37 o 
   5  14   4      759.89      877.28    117.15 o 
   6  14   4      851.70      796.89     85.75 o 
  -9  15   4     7117.54     7158.18    238.91 o 
  -8  15   4       20.82       21.25     20.89 o 
  -7  15   4     3723.00     3684.03    112.41 o 
  -6  15   4     6152.25     6110.88    146.37 o 
  -5  15   4     1370.28     1332.59     54.36 o 
  -4  15   4      709.27      815.40     79.67 o 
  -3  15   4     2118.54     2057.90     88.71 o 
  -2  15   4      704.21      667.77     40.08 o 
  -1  15   4     1739.62     1784.27     65.21 o 
   0  15   4       29.83       52.10     23.13 o 
   1  15   4      721.88      690.12     37.55 o 
   2  15   4     1457.32     1534.17     56.53 o 
   3  15   4     2360.70     2281.92     88.25 o 
   4  15   4      300.87      287.76     41.80 o 
   5  15   4     2699.85     2798.18    144.43 o 
  -9  16   4      181.31      219.84     47.34 o 
  -8  16   4     1587.49     1644.04     74.76 o 
  -7  16   4     4679.95     4890.45    137.34 o 
  -6  16   4     6258.97     6082.84    147.56 o 
  -5  16   4      559.26      527.86     47.15 o 
  -4  16   4     6989.43     7006.99    203.19 o 
  -3  16   4     6891.29     6860.80    200.12 o 
  -2  16   4      161.01      163.62     31.05 o 
  -1  16   4    17736.20    17125.66    336.83 o 
   0  16   4    19082.24    18449.06    362.17 o 
   1  16   4       58.67      102.12     19.56 o 
   2  16   4     1380.28     1422.61     55.54 o 
   3  16   4     8774.14     8629.65    212.70 o 
   4  16   4     2309.43     2280.59     93.00 o 
   5  16   4       22.68      104.91     53.86 o 
  -8  17   4     2150.54     2081.30     86.11 o 
  -7  17   4        5.83       26.99     19.15 o 
  -6  17   4     2673.13     2764.79    132.66 o 
  -5  17   4     5608.68     5331.78    168.89 o 
  -4  17   4       89.17       74.68     25.46 o 
  -3  17   4     3286.60     3134.81    120.43 o 
  -2  17   4     9008.74     8571.24    247.75 o 
  -1  17   4     4064.07     3957.44    111.42 o 
   0  17   4      400.56      436.68     37.28 o 
   1  17   4     5364.09     5410.90    124.76 o 
   2  17   4     3925.28     4123.01    105.67 o 
   3  17   4      479.09      499.02     48.62 o 
   4  17   4     1275.85     1367.04     72.26 o 
   5  17   4     2180.35     2180.03    128.68 o 
  -8  18   4      429.90      501.69     46.73 o 
  -7  18   4     1976.69     2123.60    107.89 o 
  -6  18   4     2145.31     2064.00     94.41 o 
  -5  18   4      950.52      877.69     60.93 o 
  -4  18   4     4202.91     4150.61    146.13 o 
  -3  18   4     5500.59     5262.36    301.83 o 
  -2  18   4     1133.14     1076.75     71.34 o 
  -1  18   4     7952.02     7888.49    230.38 o 
   0  18   4     8173.56     7938.14    188.03 o 
   1  18   4      349.50      309.82     36.44 o 
   2  18   4      485.69      616.01     84.13 o 
   3  18   4     4783.51     4762.73    145.62 o 
   4  18   4     1537.77     1636.55     82.32 o 
  -8  19   4     4668.74     4724.52    179.35 o 
  -7  19   4      512.28      531.50     59.79 o 
  -6  19   4     5279.74     5424.07    176.02 o 
  -5  19   4    12773.91    12753.19    332.70 o 
  -4  19   4     2572.35     2436.56    107.41 o 
  -3  19   4     4501.78     4520.54    158.63 o 
  -2  19   4    24013.53    23143.88    549.03 o 
  -1  19   4     6822.30     6516.54    243.36 o 
   0  19   4      404.38      498.80     52.21 o 
   1  19   4     9995.20    10305.37    204.48 o 
   2  19   4     7832.37     7974.21    203.37 o 
   3  19   4      377.27      349.32     43.32 o 
   4  19   4     6146.67     5787.77    170.50 o 
  -7  20   4      458.77      331.93     69.77 o 
  -6  20   4      597.06      518.88     52.64 o 
  -5  20   4     1522.50     1548.52     89.16 o 
  -4  20   4       62.22       82.02     28.62 o 
  -3  20   4      463.08      436.95     50.16 o 
  -2  20   4      160.72      150.96     35.39 o 
  -1  20   4     1258.04     1337.49     81.97 o 
   0  20   4     1308.97     1333.29     81.23 o 
   1  20   4      667.26      713.86     61.38 o 
   2  20   4      546.74      551.45     49.48 o 
   3  20   4       74.60       85.13     27.91 o 
  -7  21   4     1505.32     1659.26    100.66 o 
  -6  21   4     5317.69     5341.28    272.59 o 
  -5  21   4     2271.39     2226.66    140.71 o 
  -4  21   4        1.77       49.06     27.38 o 
  -3  21   4     1633.20     1603.45     90.29 o 
  -2  21   4     3128.43     3051.12    129.56 o 
  -1  21   4      683.00      688.54     63.00 o 
   0  21   4       23.61       35.18     26.49 o 
   1  21   4     1931.10     1924.32     99.28 o 
   2  21   4     6979.57     7011.44    190.07 o 
   3  21   4      559.20      644.10     57.21 o 
  -6  22   4        5.40       64.55     45.31 o 
  -5  22   4       11.42       14.75     36.83 o 
  -4  22   4     1105.79     1200.00    139.11 o 
  -3  22   4     1575.90     1414.74     86.26 o 
  -2  22   4        0.95       -7.49     21.89 o 
  -1  22   4      298.56      282.35     47.07 o 
   0  22   4     1203.75     1064.44     76.22 o 
   1  22   4      109.95      147.01     45.00 o 
   2  22   4      302.12      370.38     55.99 o 
  -5  23   4     2284.95     2205.99    109.93 o 
  -4  23   4      143.84      142.40     37.75 o 
  -3  23   4     3323.94     3056.96    217.11 o 
  -2  23   4     2313.41     2520.37    121.82 o 
  -1  23   4     1143.35     1082.04     77.64 o 
   0  23   4       20.99       38.20     45.69 o 
   1  23   4     1978.70     2029.86    108.12 o 
  -4  24   4     1213.03     1296.75    101.74 o 
  -3  24   4     4879.78     4655.68    176.52 o 
  -2  24   4       39.26       63.27     30.87 o 
  -1  24   4     1012.08     1007.53     78.58 o 
   0  24   4     2306.20     2294.33    117.34 o 
 -11   1   5      170.07      181.04     55.70 o 
 -10   1   5    16374.25    15468.11    422.07 o 
  -9   1   5     8707.26     8391.72    376.81 o 
  -8   1   5       64.86       83.52     26.59 o 
  -7   1   5    17006.88    17071.74    365.12 o 
  -6   1   5    39233.27    39377.61    605.61 o 
  -5   1   5     5199.12     5303.46    103.64 o 
  -4   1   5    19277.19    19253.70    305.77 o 
  -3   1   5    38300.93    37661.69    656.25 o 
  -2   1   5    34692.32    34600.62    706.46 o 
  -1   1   5     6080.71     6169.16    117.34 o 
   0   1   5    24670.39    23263.78    299.20 o 
   1   1   5    15427.36    15397.90    207.27 o 
   2   1   5      937.64      892.43     30.92 o 
   3   1   5     7109.95     7304.93    175.52 o 
   4   1   5    14480.29    14796.24    397.19 o 
   5   1   5     1785.90     1753.09    103.05 o 
   6   1   5       25.05       93.35     41.65 o 
 -11   2   5      528.61      516.18     66.10 o 
 -10   2   5     3348.14     3276.08    145.96 o 
  -9   2   5        0.18       36.60     30.31 o 
  -8   2   5     4257.12     4265.31    154.66 o 
  -7   2   5     3796.48     3964.34    123.86 o 
  -6   2   5     1115.59     1084.00     39.18 o 
  -5   2   5     6177.19     6079.55    115.66 o 
  -4   2   5     2819.00     2842.30     63.83 o 
  -3   2   5     2106.16     2238.74     79.75 o 
  -2   2   5     3790.84     3674.92     67.71 o 
  -1   2   5     4945.98     5054.53    100.78 o 
   0   2   5     1125.66     1145.85     28.67 o 
   1   2   5     1432.40     1446.52     39.95 o 
   2   2   5      513.24      526.22     26.99 o 
   3   2   5      551.03      606.16     41.86 o 
   4   2   5      795.02      976.46     95.64 o 
   5   2   5      145.80      188.25     43.90 o 
   6   2   5       27.89       54.62     38.42 o 
 -11   3   5     5456.28     5192.30    201.67 o 
 -10   3   5    12642.35    12322.86    355.33 o 
  -9   3   5      700.33      708.33     63.41 o 
  -8   3   5     1318.83     1445.52     59.63 o 
  -7   3   5     8638.76     8909.02    164.18 o 
  -6   3   5     2997.39     3133.98     73.70 o 
  -5   3   5     1452.96     1478.18     44.00 o 
  -4   3   5      706.12      709.07     44.92 o 
  -3   3   5     9835.94    10045.49    171.84 o 
  -2   3   5    15100.19    14919.56    346.75 o 
  -1   3   5      168.96      168.03     19.27 o 
   0   3   5     5635.41     5751.89     99.53 o 
   1   3   5    29734.28    29539.44    438.49 o 
   2   3   5    11253.18    11239.71    176.58 o 
   3   3   5      300.44      382.33     34.97 o 
   4   3   5    12905.47    13471.77    295.99 o 
   5   3   5     6173.83     6408.26    178.71 o 
   6   3   5        1.63      117.46     66.58 o 
 -11   4   5       58.09       39.41     31.77 o 
 -10   4   5      366.01      355.91     58.62 o 
  -9   4   5      607.14      811.63    126.96 o 
  -8   4   5      122.85      181.88     25.89 o 
  -7   4   5      366.71      364.13     25.50 o 
  -6   4   5       94.93       88.40     14.86 o 
  -5   4   5      160.27      139.74     15.72 o 
  -4   4   5      115.58      134.25     16.42 o 
  -3   4   5      113.62       84.85     19.80 o 
  -2   4   5      305.61      358.60     43.36 o 
  -1   4   5       33.23       80.66     12.87 o 
   0   4   5     1684.99     1748.22     44.04 o 
   1   4   5      445.96      489.04     24.05 o 
   2   4   5      313.44      350.15     21.44 o 
   3   4   5     1272.88     1424.64     62.19 o 
   4   4   5      339.96      451.43     41.95 o 
   5   4   5       63.41       82.58     27.26 o 
   6   4   5      478.36      437.85    101.68 o 
 -11   5   5     2165.71     2077.93    119.57 o 
 -10   5   5     7792.66     8477.60    270.87 o 
  -9   5   5     3195.22     3136.29    134.09 o 
  -8   5   5     1995.51     2075.97    101.46 o 
  -7   5   5    18621.16    18654.79    308.80 o 
  -6   5   5    17225.02    17121.98    282.95 o 
  -5   5   5     4761.68     4790.66     97.37 o 
  -4   5   5     5202.11     5159.38    177.71 o 
  -3   5   5    28479.28    29278.39    472.89 o 
  -2   5   5    10514.68    10220.66    204.94 o 
  -1   5   5      487.04      534.00     25.80 o 
   0   5   5    15159.64    15027.68    231.68 o 
   1   5   5    19329.31    19481.91    284.30 o 
   2   5   5     2972.05     2950.57     65.13 o 
   3   5   5     2997.28     3119.53     81.16 o 
   4   5   5    10077.28    10546.13    245.07 o 
   5   5   5     4454.57     4412.46    176.45 o 
   6   5   5      178.21      177.49     69.12 o 
 -11   6   5       51.39        8.26     29.97 o 
 -10   6   5     1242.92     1158.98     85.56 o 
  -9   6   5     1610.02     1982.92    103.72 o 
  -8   6   5      481.33      490.58     54.38 o 
  -7   6   5      185.67      213.42     21.57 o 
  -6   6   5      224.45      273.44     27.70 o 
  -5   6   5       72.38       85.98     13.41 o 
  -4   6   5       10.98       29.09     11.85 o 
  -3   6   5     1580.41     1581.64     53.99 o 
  -2   6   5      332.70      324.41     25.12 o 
  -1   6   5       19.26       49.55     13.70 o 
   0   6   5     1757.43     1810.38     46.26 o 
   1   6   5     1343.98     1366.10     40.18 o 
   2   6   5      396.43      449.44     35.90 o 
   3   6   5     3449.08     3371.94     86.39 o 
   4   6   5      769.44      847.19     53.46 o 
   5   6   5       50.56       55.20     32.22 o 
   6   6   5      745.99     1095.32     93.96 o 
 -11   7   5      410.87      358.65     59.93 o 
 -10   7   5     8586.76     8803.94    278.80 o 
  -9   7   5    20054.39    20184.30    515.54 o 
  -8   7   5      337.23      410.32     36.11 o 
  -7   7   5    11916.11    11668.98    496.31 o 
  -6   7   5    19973.09    19165.57    572.11 o 
  -5   7   5     5715.20     5916.60    131.69 o 
  -4   7   5    15862.54    15609.68    292.36 o 
  -3   7   5    52306.39    51162.97    888.48 o 
  -2   7   5     4282.94     4265.84    217.32 o 
  -1   7   5     6118.63     6145.63    138.58 o 
   0   7   5    31544.99    30212.66    424.75 o 
   1   7   5    16405.24    16385.03    245.70 o 
   2   7   5        3.32       37.13     17.76 o 
   3   7   5     6930.54     7295.06    149.83 o 
   4   7   5     8681.71     8645.63    269.07 o 
   5   7   5     2052.68     2065.15    197.24 o 
   6   7   5      541.61      585.10     75.68 o 
 -11   8   5     1775.97     1866.67    115.45 o 
 -10   8   5     1052.56     1172.45     86.93 o 
  -9   8   5      818.43      851.72     69.85 o 
  -8   8   5     8082.72     7974.22    205.63 o 
  -7   8   5    10577.02    10701.04    196.97 o 
  -6   8   5       62.49       74.24     14.97 o 
  -5   8   5    10788.22    10854.70    216.29 o 
  -4   8   5     8123.77     7557.57    197.81 o 
  -3   8   5       43.33       80.52     25.00 o 
  -2   8   5    13301.05    12809.50    311.47 o 
  -1   8   5     5756.92     5688.50    131.61 o 
   0   8   5       27.35      115.15     27.63 o 
   1   8   5     2391.45     2468.59     58.33 o 
   2   8   5     2414.27     2436.53     58.99 o 
   3   8   5      552.66      605.74     57.78 o 
   4   8   5      561.81      704.62     67.61 o 
   5   8   5      255.50      334.89     56.67 o 
   6   8   5      459.14      447.39     75.40 o 
 -10   9   5     3023.44     3368.32    151.20 o 
  -9   9   5     2201.56     2247.99    111.79 o 
  -8   9   5     2154.31     2074.64     77.65 o 
  -7   9   5     4264.02     4284.02     97.57 o 
  -6   9   5     2883.37     3086.03     90.60 o 
  -5   9   5     1235.55     1278.78     48.31 o 
  -4   9   5     1035.93     1103.01     80.23 o 
  -3   9   5    13137.82    12781.73    306.91 o 
  -2   9   5     1626.60     1514.41     54.52 o 
  -1   9   5      325.84      409.26     35.40 o 
   0   9   5     6752.72     6634.63    131.37 o 
   1   9   5     8737.64     8336.00    140.80 o 
   2   9   5     1608.27     1707.78     48.23 o 
   3   9   5     3068.83     3193.69    101.74 o 
   4   9   5    11730.99    12552.58    361.82 o 
   5   9   5     4426.87     4596.23    189.46 o 
   6   9   5      214.47      190.98     51.44 o 
 -10  10   5       78.35      123.04     38.29 o 
  -9  10   5      538.51      501.89    115.61 o 
  -8  10   5     1312.09     1334.38     69.22 o 
  -7  10   5      920.91      929.24     39.88 o 
  -6  10   5     1104.62     1139.35     42.44 o 
  -5  10   5     5199.71     5220.82    152.66 o 
  -4  10   5     5248.51     5282.59    240.28 o 
  -3  10   5       15.30       31.37     13.34 o 
  -2  10   5     1572.41     1411.13     53.50 o 
  -1  10   5     2733.84     2725.15    159.88 o 
   0  10   5       18.73       19.16     11.06 o 
   1  10   5     1547.46     1432.88     43.34 o 
   2  10   5     4355.29     4325.29    100.63 o 
   3  10   5     2042.87     2050.27     78.66 o 
   4  10   5        4.78       90.71     33.43 o 
   5  10   5     1879.07     1985.26    118.27 o 
 -10  11   5     3364.17     3496.90    155.51 o 
  -9  11   5      323.76      319.39     53.43 o 
  -8  11   5      959.42     1039.36     75.24 o 
  -7  11   5     3188.39     3270.46     82.78 o 
  -6  11   5      954.81      941.03     43.64 o 
  -5  11   5      497.31      481.76     40.55 o 
  -4  11   5      840.21      873.73     67.66 o 
  -3  11   5     4538.21     4336.14    109.50 o 
  -2  11   5     2010.41     1935.12     65.38 o 
  -1  11   5       71.45      106.51     23.50 o 
   0  11   5     2427.81     2468.78     68.30 o 
   1  11   5     7738.17     7842.53    154.62 o 
   2  11   5     2297.02     2267.76     82.09 o 
   3  11   5     1546.72     1557.98     69.76 o 
   4  11   5     9343.63     9328.24    295.39 o 
   5  11   5     4749.31     4977.79    694.12 o 
 -10  12   5      746.15      715.32     85.80 o 
  -9  12   5      671.01      718.28    101.76 o 
  -8  12   5       72.04      107.30     36.32 o 
  -7  12   5       61.30       70.64     17.14 o 
  -6  12   5       33.36       72.67     22.38 o 
  -5  12   5      136.83       94.14     22.61 o 
  -4  12   5       14.83       66.05     21.45 o 
  -3  12   5        4.88       29.39     14.07 o 
  -2  12   5       10.55       27.41     13.66 o 
  -1  12   5     1072.44     1078.75    118.03 o 
   0  12   5     3921.32     4027.09     95.60 o 
   1  12   5       57.52      102.48     25.74 o 
   2  12   5     1216.74     1177.03     58.39 o 
   3  12   5     3666.26     3850.67    119.64 o 
   4  12   5      674.12      692.89     71.93 o 
   5  12   5     2574.65     2635.71    141.55 o 
 -10  13   5     4934.44     4796.07    300.80 o 
  -9  13   5     4743.80     5148.62    187.54 o 
  -8  13   5      337.61      386.68     38.20 o 
  -7  13   5     8175.17     7984.88    214.56 o 
  -6  13   5    20389.58    20206.64    468.63 o 
  -5  13   5     3522.30     3487.12    151.32 o 
  -4  13   5     3884.65     3901.92    103.31 o 
  -3  13   5    23094.27    21998.43    412.78 o 
  -2  13   5     6060.31     5711.94    139.07 o 
  -1  13   5     3289.12     3192.04    119.11 o 
   0  13   5     6305.10     6208.30    178.20 o 
   1  13   5     4276.62     4242.25    101.99 o 
   2  13   5      163.43      203.08     30.66 o 
   3  13   5     3488.26     3566.18    115.68 o 
   4  13   5     3032.21     2884.98    141.82 o 
   5  13   5      747.78      829.90     86.18 o 
  -9  14   5      688.02      781.36     69.06 o 
  -8  14   5     4765.15     4968.13    140.56 o 
  -7  14   5     2049.50     2116.87    100.23 o 
  -6  14   5     1687.44     1643.32     78.97 o 
  -5  14   5     8854.77     8318.97    228.44 o 
  -4  14   5     6678.81     6202.28    182.94 o 
  -3  14   5      160.30      230.09     26.60 o 
  -2  14   5     8577.44     8061.30    222.13 o 
  -1  14   5     5464.42     5559.93    138.96 o 
   0  14   5     1480.16     1367.55     63.01 o 
   1  14   5     2072.47     2188.43     68.71 o 
   2  14   5     3142.40     3043.86    107.49 o 
   3  14   5      871.77      989.41     59.25 o 
   4  14   5        7.79       32.12     30.92 o 
   5  14   5     2050.95     1893.95    126.46 o 
  -9  15   5     2014.15     2089.77    164.44 o 
  -8  15   5       80.60      140.31     34.56 o 
  -7  15   5     1933.97     2022.10     99.84 o 
  -6  15   5     8252.54     8229.96    228.45 o 
  -5  15   5      594.75      740.83    104.67 o 
  -4  15   5     2463.32     2516.88    102.96 o 
  -3  15   5     9176.52     8701.77    239.81 o 
  -2  15   5     6300.17     6400.77    156.50 o 
  -1  15   5      361.49      516.21     74.37 o 
   0  15   5     2727.28     2588.42     87.18 o 
   1  15   5     2588.74     2632.57     78.09 o 
   2  15   5     1283.18     1348.82     67.08 o 
   3  15   5     2316.40     2199.96     90.45 o 
   4  15   5     3394.58     3539.64    163.58 o 
  -9  16   5     1276.39     1285.77    127.97 o 
  -8  16   5     7613.95     7912.70    245.65 o 
  -7  16   5     4686.46     4653.07    167.64 o 
  -6  16   5      376.08      360.83     56.91 o 
  -5  16   5    13443.85    12845.30    480.02 o 
  -4  16   5     6634.14     5979.54    183.77 o 
  -3  16   5        0.36       21.01     19.23 o 
  -2  16   5     9966.84     9850.66    215.95 o 
  -1  16   5    11790.10    11454.71    245.90 o 
   0  16   5      735.77      864.22     91.36 o 
   1  16   5     2681.12     2723.84     91.27 o 
   2  16   5     6730.05     6733.44    269.39 o 
   3  16   5     2452.06     2638.62    101.99 o 
   4  16   5       57.25       52.15     34.08 o 
  -8  17   5      805.46      961.13     73.39 o 
  -7  17   5       86.98      128.46     35.20 o 
  -6  17   5       30.76       19.94     22.44 o 
  -5  17   5      154.10      230.85     49.05 o 
  -4  17   5       45.85       57.59     24.17 o 
  -3  17   5     2013.52     1947.15     92.79 o 
  -2  17   5     1398.67     1464.32    104.25 o 
  -1  17   5     2814.18     2950.98    155.40 o 
   0  17   5       34.49       59.27     21.61 o 
   1  17   5      788.64      915.24     46.23 o 
   2  17   5     2653.30     2804.10    104.03 o 
   3  17   5      129.38      163.64     33.46 o 
  -8  18   5     1510.59     1515.63    127.93 o 
  -7  18   5       14.50       -0.08     21.22 o 
  -6  18   5      333.89      429.66     48.48 o 
  -5  18   5     2191.79     2292.17    172.49 o 
  -4  18   5     1168.36     1211.71     75.33 o 
  -3  18   5      143.30      120.08     42.15 o 
  -2  18   5      297.15      313.46     78.69 o 
  -1  18   5     7201.89     7246.70    302.03 o 
   0  18   5     3681.26     3759.00    116.11 o 
   1  18   5      262.67      333.09     35.48 o 
   2  18   5     2471.05     2606.42    128.24 o 
   3  18   5     3493.26     3584.94    146.98 o 
  -7  19   5      437.41      420.20     54.97 o 
  -6  19   5     2876.23     2833.21    145.41 o 
  -5  19   5      451.05      666.76    103.83 o 
  -4  19   5     1093.66     1130.22     73.62 o 
  -3  19   5     5120.19     5185.09    176.95 o 
  -2  19   5      707.77      701.02     84.73 o 
  -1  19   5        2.90        8.32     21.65 o 
   0  19   5     1131.87     1092.60     59.08 o 
   1  19   5      348.46      362.61     39.75 o 
   2  19   5      132.15      145.99     32.12 o 
   3  19   5      158.26      227.84     39.70 o 
  -7  20   5      529.36      548.92     89.14 o 
  -6  20   5      646.24      605.09     58.18 o 
  -5  20   5     4259.86     4352.74    158.79 o 
  -4  20   5     2810.12     2751.87    120.52 o 
  -3  20   5       25.95       49.08     27.36 o 
  -2  20   5     1227.49     1250.38     79.46 o 
  -1  20   5     4714.67     4647.56    291.71 o 
   0  20   5      768.02      768.29     66.26 o 
   1  20   5      737.67      808.27     56.14 o 
   2  20   5     4110.50     4195.97    139.09 o 
  -6  21   5     3267.89     3355.41    137.18 o 
  -5  21   5      671.11      681.04     63.29 o 
  -4  21   5     1787.01     1757.19     95.93 o 
  -3  21   5     4785.03     4939.28    178.44 o 
  -2  21   5     1170.99     1139.42    116.75 o 
  -1  21   5      710.10      718.02     66.99 o 
   0  21   5     2428.15     2340.79    171.99 o 
   1  21   5     1099.42     1172.27     79.40 o 
  -5  22   5    10919.48    10947.96    309.98 o 
  -4  22   5     8179.59     8177.44    251.63 o 
  -3  22   5      126.33      174.96     40.70 o 
  -2  22   5     5743.36     5703.26    198.55 o 
  -1  22   5     7614.98     7163.33    275.92 o 
   0  22   5      392.85      383.68     53.28 o 
   1  22   5     2535.26     2526.85    171.03 o 
  -4  23   5      157.71      213.22     44.34 o 
  -3  23   5       55.44       80.15     33.28 o 
  -2  23   5      218.80      237.07     70.89 o 
  -1  23   5      197.61      239.88     46.28 o 
 -11   0   6      184.55      137.73     55.70 o 
 -10   0   6     1969.74     2313.76    164.96 o 
  -9   0   6      816.14     1104.56    104.76 o 
  -8   0   6      733.13      740.62     52.22 o 
  -7   0   6      869.69      841.14     51.81 o 
  -6   0   6     2055.58     1914.97     77.81 o 
  -5   0   6    10783.17    10233.07    254.11 o 
  -4   0   6      530.72      506.34     34.87 o 
  -3   0   6      484.53      595.91     57.12 o 
  -2   0   6    19790.46    19986.67    460.98 o 
  -1   0   6    11995.68    11877.56    323.01 o 
   0   0   6        3.26       23.93     15.72 o 
   1   0   6     8731.10     8538.63    252.88 o 
   2   0   6     9898.56     9699.20    253.85 o 
   3   0   6       98.72      143.92     49.37 o 
   4   0   6     9902.80     9854.80    425.55 o 
   5   0   6    10085.51    10969.11    481.79 o 
 -11   1   6      206.26      181.86     44.69 o 
 -10   1   6      587.33      571.43     94.72 o 
  -9   1   6        6.63       17.86     37.72 o 
  -8   1   6     2506.75     2513.97     70.34 o 
  -7   1   6      694.90      731.38     48.96 o 
  -6   1   6       22.19       32.91     13.22 o 
  -5   1   6     3444.92     3299.01    103.83 o 
  -4   1   6     3586.52     3817.03     80.92 o 
  -3   1   6      515.91      503.11     24.64 o 
  -2   1   6      485.29      422.83     26.70 o 
  -1   1   6       90.58       80.86     15.47 o 
   0   1   6     1153.80     1096.28     56.90 o 
   1   1   6     3422.38     3302.78     80.51 o 
   2   1   6      462.01      352.44     26.48 o 
   3   1   6        1.78       48.48     30.88 o 
   4   1   6       18.66      116.63     48.98 o 
   5   1   6        6.57       83.89     38.16 o 
 -11   2   6      753.53      788.62     75.97 o 
 -10   2   6     4837.13     4968.35    185.31 o 
  -9   2   6     8880.97     8986.17    285.90 o 
  -8   2   6     3055.38     3132.15     80.23 o 
  -7   2   6      555.70      668.55     54.49 o 
  -6   2   6    17072.52    17099.85    284.17 o 
  -5   2   6    21365.03    21991.74    352.27 o 
  -4   2   6        3.76       25.00     11.73 o 
  -3   2   6     5179.15     5101.65    121.76 o 
  -2   2   6    13121.28    13153.19    226.43 o 
  -1   2   6     2875.68     2888.25     72.13 o 
   0   2   6      915.33      885.05     31.73 o 
   1   2   6     5885.70     6040.46    123.26 o 
   2   2   6     3840.56     3671.15     99.46 o 
   3   2   6        9.67       31.07     25.07 o 
   4   2   6     6436.48     6600.15    241.26 o 
   5   2   6     5981.09     6107.14    226.62 o 
 -11   3   6      253.50      287.63     53.88 o 
 -10   3   6      258.49      251.92     47.98 o 
  -9   3   6      151.48      170.45     39.07 o 
  -8   3   6      650.36      646.01     38.83 o 
  -7   3   6      870.13      931.27     38.99 o 
  -6   3   6      114.73      123.49     18.39 o 
  -5   3   6     1602.66     1550.51     47.94 o 
  -4   3   6      217.36      274.69     22.76 o 
  -3   3   6      401.00      465.47     60.07 o 
  -2   3   6      110.43      135.93     17.83 o 
  -1   3   6      295.13      311.32     24.93 o 
   0   3   6      322.13      411.06     30.84 o 
   1   3   6     1795.89     1872.95     50.43 o 
   2   3   6      611.22      573.16     42.25 o 
   3   3   6      342.27      382.94     72.55 o 
   4   3   6        2.26       28.94     30.47 o 
   5   3   6       40.82       76.53     36.87 o 
 -11   4   6     1246.59     1497.23    100.21 o 
 -10   4   6     5973.67     5819.10    206.78 o 
  -9   4   6    17581.88    17125.26    445.69 o 
  -8   4   6     6216.41     6435.93    132.94 o 
  -7   4   6     1813.81     1941.03    106.71 o 
  -6   4   6    26253.07    26031.39    652.08 o 
  -5   4   6    20885.33    21500.70    416.84 o 
  -4   4   6     1596.84     1726.14     73.31 o 
  -3   4   6    21110.68    20499.02    383.68 o 
  -2   4   6    19807.38    19641.73    369.78 o 
  -1   4   6     2441.53     2474.46     65.74 o 
   0   4   6     4306.94     4360.59     85.66 o 
   1   4   6     9789.57     9714.03    176.04 o 
   2   4   6     6882.88     7070.78    145.42 o 
   3   4   6       49.28      105.34     31.60 o 
   4   4   6     2915.71     3026.73    162.06 o 
   5   4   6     3108.90     3445.66    243.27 o 
 -11   5   6     2490.34     2473.42    131.18 o 
 -10   5   6     4480.99     4590.22    188.07 o 
  -9   5   6      101.99       99.90     33.92 o 
  -8   5   6     3743.30     3914.60     94.34 o 
  -7   5   6     5341.89     5372.30    114.01 o 
  -6   5   6        1.22        3.17     17.99 o 
  -5   5   6     5649.54     5883.03    173.60 o 
  -4   5   6     2699.36     2600.27     94.19 o 
  -3   5   6       82.57      113.71     19.44 o 
  -2   5   6     4667.35     4764.46    296.83 o 
  -1   5   6     3224.41     3319.55     80.38 o 
   0   5   6      231.37      240.15     19.44 o 
   1   5   6       11.53       58.43     25.32 o 
   2   5   6      317.72      356.26     28.76 o 
   3   5   6       17.18       12.88     18.95 o 
   4   5   6      240.04      267.04     48.97 o 
   5   5   6       94.37      242.02     82.78 o 
 -11   6   6      498.93      510.02     66.48 o 
 -10   6   6     3026.80     3211.11    192.26 o 
  -9   6   6     2015.85     2104.22    105.80 o 
  -8   6   6     2009.80     2089.27     63.87 o 
  -7   6   6      182.39      234.77     22.75 o 
  -6   6   6     3193.20     3117.74     76.48 o 
  -5   6   6     8619.73     8268.12    357.10 o 
  -4   6   6     1804.14     1766.18     75.11 o 
  -3   6   6     4885.22     5130.40    124.60 o 
  -2   6   6    15240.80    14920.97    292.46 o 
  -1   6   6     7533.63     7231.37    140.99 o 
   0   6   6       76.97      161.67     19.48 o 
   1   6   6    16720.29    16260.56    277.51 o 
   2   6   6    12908.09    12737.57    233.19 o 
   3   6   6      833.12      840.65     53.43 o 
   4   6   6     3568.74     3806.13    248.74 o 
   5   6   6     7121.37     7143.06    390.75 o 
 -11   7   6      711.67      632.63     73.77 o 
 -10   7   6      864.66      829.28     74.35 o 
  -9   7   6        8.27       53.77     40.69 o 
  -8   7   6     2349.54     2356.48    128.21 o 
  -7   7   6     2151.24     2202.04     63.83 o 
  -6   7   6     1899.75     1846.98     64.67 o 
  -5   7   6      100.22      128.19     32.91 o 
  -4   7   6     1891.88     1727.19     74.73 o 
  -3   7   6     2242.13     2364.99     74.22 o 
  -2   7   6      461.93      490.39     34.10 o 
  -1   7   6     1937.20     1812.13     67.43 o 
   0   7   6     5213.27     5057.60     97.55 o 
   1   7   6     1226.92     1222.01     41.75 o 
   2   7   6      265.77      335.71     29.12 o 
   3   7   6     1642.44     1787.36    144.58 o 
   4   7   6      582.81      757.58     73.83 o 
   5   7   6        0.47       71.51     61.89 o 
 -10   8   6     2614.43     2602.79    127.95 o 
  -9   8   6     3875.30     4192.31    124.54 o 
  -8   8   6     6602.21     6599.05    164.43 o 
  -7   8   6      223.04      283.99     25.04 o 
  -6   8   6     3137.08     3014.67    125.83 o 
  -5   8   6     5421.03     5314.11    156.80 o 
  -4   8   6     1467.81     1435.83     71.67 o 
  -3   8   6    10537.00    10273.38    332.94 o 
  -2   8   6    13795.16    13489.15    270.48 o 
  -1   8   6     5259.74     5271.33    130.28 o 
   0   8   6      693.32      723.14     31.42 o 
   1   8   6    16330.94    15575.25    241.16 o 
   2   8   6     8949.37     9032.43    179.35 o 
   3   8   6      567.38      640.65     63.36 o 
   4   8   6     1497.14     1742.83    107.90 o 
   5   8   6     5502.35     5356.25    336.93 o 
 -10   9   6        3.51       26.06     27.58 o 
  -9   9   6       20.06       29.12     23.33 o 
  -8   9   6      182.25      183.15     29.10 o 
  -7   9   6       21.19       11.82     16.39 o 
  -6   9   6       47.94       34.42     19.59 o 
  -5   9   6       10.81       27.38     18.25 o 
  -4   9   6     1635.66     1559.37     58.73 o 
  -3   9   6     5120.53     5100.15    126.62 o 
  -2   9   6     1592.76     1711.93     63.56 o 
  -1   9   6       16.29       65.38     17.38 o 
   0   9   6     7855.43     7737.00    152.73 o 
   1   9   6      784.27      844.02     35.65 o 
   2   9   6      631.31      676.70     46.48 o 
   3   9   6     4093.44     4094.75    164.89 o 
   4   9   6     2789.26     2956.06    143.81 o 
 -10  10   6     3512.17     3685.66    166.87 o 
  -9  10   6    14033.33    14586.15    379.48 o 
  -8  10   6     5738.51     6048.02    190.82 o 
  -7  10   6     2165.49     2183.57     89.06 o 
  -6  10   6    15518.73    15484.11    370.50 o 
  -5  10   6     7529.67     7870.13    214.11 o 
  -4  10   6     1048.34     1092.92    104.07 o 
  -3  10   6    18368.40    17473.36    338.57 o 
  -2  10   6     8209.28     8046.39    180.27 o 
  -1  10   6      227.96      265.60     28.92 o 
   0  10   6     2521.72     2420.75     80.82 o 
   1  10   6    10092.85     9890.39    188.59 o 
   2  10   6     4485.72     4463.91    129.59 o 
   3  10   6       15.65       49.63     29.14 o 
   4  10   6      740.28      814.19     80.06 o 
 -10  11   6     4452.96     4605.45    181.69 o 
  -9  11   6      123.48      143.22     36.49 o 
  -8  11   6     5132.74     4955.30    168.88 o 
  -7  11   6     6916.03     6893.61    186.36 o 
  -6  11   6       53.25       62.92     24.12 o 
  -5  11   6     7006.60     6772.23    193.56 o 
  -4  11   6    11540.56    10906.92    228.20 o 
  -3  11   6     2707.15     2719.67     84.85 o 
  -2  11   6       85.10      121.48     22.40 o 
  -1  11   6     3307.35     3011.69     92.16 o 
   0  11   6     2609.88     2415.11     81.69 o 
   1  11   6       57.98      103.79     19.67 o 
   2  11   6      977.69      997.94     94.22 o 
   3  11   6     1983.42     2100.54    114.91 o 
   4  11   6      639.37      711.34     81.30 o 
 -10  12   6     1048.30     1437.04    138.33 o 
  -9  12   6     5470.68     6027.00    263.50 o 
  -8  12   6      563.99      702.27     61.61 o 
  -7  12   6      705.18      734.86     45.32 o 
  -6  12   6    11055.80    10561.13    274.55 o 
  -5  12   6    11961.27    11444.96    424.41 o 
  -4  12   6     1997.12     2036.78     78.17 o 
  -3  12   6     3750.62     3767.69    105.59 o 
  -2  12   6     4550.75     4450.15    119.05 o 
  -1  12   6     6624.94     6430.15    156.49 o 
   0  12   6     1186.41     1134.62     54.69 o 
   1  12   6     7177.80     7110.29    149.61 o 
   2  12   6     8307.15     8346.46    205.73 o 
   3  12   6       27.29       26.24     58.48 o 
   4  12   6     1561.82     1671.98    111.69 o 
  -9  13   6       39.80       50.98     28.59 o 
  -8  13   6     5225.50     5263.17    180.14 o 
  -7  13   6     5966.57     6161.83    154.60 o 
  -6  13   6      388.70      478.51     46.95 o 
  -5  13   6     4792.15     4621.08    151.28 o 
  -4  13   6     8932.10     8370.16    260.24 o 
  -3  13   6     2526.84     2573.38     89.54 o 
  -2  13   6        5.83       13.86     14.96 o 
  -1  13   6     5632.48     5386.11    139.54 o 
   0  13   6     3590.77     3470.48    105.26 o 
   1  13   6        3.10       31.01     15.97 o 
   2  13   6     1277.05     1279.41     66.74 o 
   3  13   6     3948.99     3645.67    122.37 o 
   4  13   6     1162.67     1148.94     94.97 o 
  -9  14   6     1240.79     1246.55    121.44 o 
  -8  14   6       83.78       98.27     33.40 o 
  -7  14   6      163.93      164.77     27.95 o 
  -6  14   6     2223.81     2013.94     90.69 o 
  -5  14   6     3821.65     3738.58    133.27 o 
  -4  14   6     2231.37     2324.61     88.79 o 
  -3  14   6      110.81      120.00     23.30 o 
  -2  14   6     2721.53     2753.32     89.81 o 
  -1  14   6     8172.51     7883.13    225.47 o 
   0  14   6       36.13      125.82     46.72 o 
   1  14   6     4307.85     4094.17    120.66 o 
   2  14   6     9388.39     8853.19    219.20 o 
   3  14   6      699.22      753.57     56.64 o 
  -9  15   6      204.37      200.31     44.13 o 
  -8  15   6      785.59      915.88     70.86 o 
  -7  15   6     1643.54     1594.47     68.86 o 
  -6  15   6      733.61      668.99     55.79 o 
  -5  15   6      348.51      355.44     76.73 o 
  -4  15   6     4283.63     4255.87    147.88 o 
  -3  15   6     6884.79     6563.96    160.48 o 
  -2  15   6     1810.74     1576.52     66.20 o 
  -1  15   6     3818.75     3750.57    112.31 o 
   0  15   6     9440.91     9394.86    311.08 o 
   1  15   6     2576.07     2695.39    136.37 o 
   2  15   6      662.19      699.34     54.32 o 
   3  15   6     6340.64     6649.13    185.38 o 
  -8  16   6     1058.00     1113.43     77.62 o 
  -7  16   6      690.96      596.59     53.69 o 
  -6  16   6    11780.39    11843.60    312.29 o 
  -5  16   6     5433.05     5525.37    297.18 o 
  -4  16   6       39.45      105.32     74.43 o 
  -3  16   6     1572.09     1663.89     94.94 o 
  -2  16   6     3105.47     2886.48    113.90 o 
  -1  16   6      334.30      406.78     38.71 o 
   0  16   6      759.67      824.97     52.27 o 
   1  16   6     1561.93     1667.43     64.41 o 
   2  16   6     1328.24     1369.98     96.24 o 
   3  16   6      119.17      139.82     33.05 o 
  -8  17   6     2786.84     2883.07    131.16 o 
  -7  17   6     5917.10     5960.14    189.90 o 
  -6  17   6      674.34      614.44     56.17 o 
  -5  17   6     1371.23     1385.33     80.32 o 
  -4  17   6     4698.12     4652.66    304.53 o 
  -3  17   6     2961.82     2866.23    120.03 o 
  -2  17   6       31.90       83.32     54.05 o 
  -1  17   6     3878.62     3805.02    188.25 o 
   0  17   6     4305.55     4144.36    124.96 o 
   1  17   6      911.82      878.05     75.29 o 
   2  17   6      677.74      835.86     60.71 o 
  -8  18   6     1142.63     1050.22     79.08 o 
  -7  18   6       40.46       90.53     32.79 o 
  -6  18   6     4322.47     4450.38    158.70 o 
  -5  18   6     1817.28     1953.16     98.38 o 
  -4  18   6      151.34      152.14     63.67 o 
  -3  18   6     1135.57     1051.18     70.96 o 
  -2  18   6     3421.25     3303.21    133.08 o 
  -1  18   6      485.28      598.32     63.79 o 
   0  18   6      190.45      266.58     42.04 o 
   1  18   6     1016.31     1149.81     83.42 o 
   2  18   6     1059.91     1209.90     71.52 o 
  -7  19   6     8829.04     9066.21    263.66 o 
  -6  19   6      485.79      529.81     56.53 o 
  -5  19   6     3106.67     3183.74    131.36 o 
  -4  19   6     6260.75     6419.39    207.48 o 
  -3  19   6     1420.13     1359.86     83.07 o 
  -2  19   6     3009.05     2976.81    127.74 o 
  -1  19   6     7702.69     7405.27    229.75 o 
   0  19   6     3825.01     3917.65    163.26 o 
   1  19   6      289.51      288.02     70.14 o 
  -6  20   6      109.85      111.07     44.30 o 
  -5  20   6      830.40      737.50     89.29 o 
  -4  20   6      837.96      853.29     99.94 o 
  -3  20   6      168.11      217.85     43.14 o 
  -2  20   6      908.06      901.01     91.33 o 
  -1  20   6     2300.68     2315.09    113.39 o 
   0  20   6       24.66      134.98     38.22 o 
  -5  21   6       70.87       43.71     29.09 o 
  -4  21   6     2302.88     2349.00    115.62 o 
  -3  21   6     3668.68     3688.99    151.97 o 
  -2  21   6       84.68      126.85     36.20 o 
  -1  21   6     2463.11     2557.38    122.62 o 
   0  21   6     3693.52     3794.65    152.73 o 
  -4  22   6       35.48       14.63     28.81 o 
  -3  22   6      512.38      595.10     64.64 o 
  -2  22   6      172.79      171.26     41.80 o 
 -11   1   7     6617.12     6464.32    228.80 o 
 -10   1   7       79.68      136.47     62.09 o 
  -9   1   7     6787.25     7041.60    174.86 o 
  -8   1   7    13106.82    13386.71    240.42 o 
  -7   1   7     1734.59     1945.96     60.06 o 
  -6   1   7     8775.25     9126.55    169.30 o 
  -5   1   7    20086.47    21020.08    394.11 o 
  -4   1   7     3014.20     3012.29    108.50 o 
  -3   1   7      378.05      340.03     30.60 o 
  -2   1   7     7220.77     7137.71    143.30 o 
  -1   1   7     7662.35     7485.06    149.39 o 
   0   1   7      761.96      786.52     37.97 o 
   1   1   7     2863.17     2904.71     79.09 o 
   2   1   7     9565.77     9369.19    279.36 o 
   3   1   7     4758.24     5124.76    191.45 o 
   4   1   7        0.63       28.56     31.33 o 
 -11   2   7      336.57      276.24     54.88 o 
 -10   2   7     1960.57     1985.58    134.33 o 
  -9   2   7      277.54      324.47     36.07 o 
  -8   2   7     1879.86     1914.62     62.68 o 
  -7   2   7        9.54       32.53     13.97 o 
  -6   2   7       44.03       86.59     19.38 o 
  -5   2   7     3388.04     3277.48     91.99 o 
  -4   2   7      726.19      734.40     51.15 o 
  -3   2   7      533.36      489.82     35.61 o 
  -2   2   7     1364.21     1393.91     57.66 o 
  -1   2   7      864.24      892.70     41.17 o 
   0   2   7      199.39      286.45     64.78 o 
   1   2   7      574.49      592.88     35.55 o 
   2   2   7      411.37      466.41     64.89 o 
   3   2   7        5.81       34.98     28.12 o 
   4   2   7      176.11      146.51     43.78 o 
 -11   3   7     1959.93     1867.06    112.00 o 
 -10   3   7       64.41       58.37     31.58 o 
  -9   3   7     1048.51     1155.79     99.58 o 
  -8   3   7    11697.57    11441.76    211.20 o 
  -7   3   7     8134.89     7711.20    151.93 o 
  -6   3   7      523.74      525.69     35.18 o 
  -5   3   7    12449.22    11899.89    242.56 o 
  -4   3   7    16336.27    16740.10    395.91 o 
  -3   3   7     3364.77     3441.91     98.33 o 
  -2   3   7     7647.15     7387.16    147.50 o 
  -1   3   7    17208.63    16597.51    284.65 o 
   0   3   7     6044.57     5934.23    126.78 o 
   1   3   7     5317.71     5358.13    119.12 o 
   2   3   7    14632.02    14220.74    385.80 o 
   3   3   7     7880.28     7710.97    252.54 o 
   4   3   7       38.67       75.00     36.19 o 
 -11   4   7       67.85       44.91     34.56 o 
 -10   4   7        2.96       18.53     25.74 o 
  -9   4   7       47.79       73.54     31.21 o 
  -8   4   7        0.24        6.30     15.89 o 
  -7   4   7      325.88      360.66     32.21 o 
  -6   4   7      345.85      276.57     28.10 o 
  -5   4   7       80.81      113.82     20.79 o 
  -4   4   7      112.34      132.13     63.23 o 
  -3   4   7     1699.51     1634.43     63.14 o 
  -2   4   7      358.20      362.75     45.60 o 
  -1   4   7      201.56      256.00     51.22 o 
   0   4   7     1985.77     2051.14     64.34 o 
   1   4   7      264.00      296.98     27.53 o 
   2   4   7        8.20       73.25     30.88 o 
   3   4   7      844.83     1012.18     81.07 o 
   4   4   7      354.78      389.00     61.67 o 
 -11   5   7     3340.43     3623.78    161.04 o 
 -10   5   7       73.88       28.44     29.35 o 
  -9   5   7     3389.89     3495.93    110.33 o 
  -8   5   7     9608.79     9851.50    214.89 o 
  -7   5   7     1168.86     1204.86     53.55 o 
  -6   5   7     4421.72     4460.91    116.36 o 
  -5   5   7    18500.55    18603.34    435.16 o 
  -4   5   7     9324.93     8820.31    263.98 o 
  -3   5   7      344.47      425.03     56.25 o 
  -2   5   7     7205.41     7001.02    163.99 o 
  -1   5   7    15584.16    15143.35    264.84 o 
   0   5   7     4708.39     4639.38    107.44 o 
   1   5   7     2439.55     2409.17     71.42 o 
   2   5   7     7592.33     7667.32    187.80 o 
   3   5   7     5369.39     5539.56    202.29 o 
   4   5   7       76.42      169.23     71.64 o 
 -11   6   7       65.14       30.24     35.34 o 
 -10   6   7        8.81        5.62     25.91 o 
  -9   6   7       39.89       53.96     27.50 o 
  -8   6   7      216.07      248.57     32.90 o 
  -7   6   7       71.09       65.68     19.58 o 
  -6   6   7      276.25      283.80     29.07 o 
  -5   6   7      701.49      675.94     85.56 o 
  -4   6   7      212.03      224.65     27.04 o 
  -3   6   7     3621.35     3516.19    100.83 o 
  -2   6   7     1343.84     1360.33     58.21 o 
  -1   6   7      455.28      503.67     41.80 o 
   0   6   7     1877.63     1888.04     61.46 o 
   1   6   7     2504.81     2439.71     72.19 o 
   2   6   7       14.31       94.71     40.52 o 
   3   6   7      684.83      915.49     77.62 o 
   4   6   7      863.86     1091.93    147.56 o 
 -10   7   7        5.15       47.34     43.29 o 
  -9   7   7    11886.79    12970.76    465.02 o 
  -8   7   7    16534.74    17004.68    337.95 o 
  -7   7   7      728.24      794.09     50.35 o 
  -6   7   7     3484.67     3650.03    128.55 o 
  -5   7   7    11653.90    11803.51    298.19 o 
  -4   7   7     2286.63     2304.93     77.23 o 
  -3   7   7     1802.34     1793.05     67.59 o 
  -2   7   7     3738.41     3573.17    103.24 o 
  -1   7   7    11458.20    11160.49    442.64 o 
   0   7   7     1074.22     1008.28     50.80 o 
   1   7   7      845.74      847.02     37.50 o 
   2   7   7     3395.51     3543.24    111.85 o 
   3   7   7     3071.26     3008.94    217.77 o 
   4   7   7      161.67       96.84     65.06 o 
 -10   8   7     2375.03     2634.14    185.67 o 
  -9   8   7        6.10       47.29     27.01 o 
  -8   8   7     3443.91     3336.69    143.19 o 
  -7   8   7     7565.45     7524.18    175.49 o 
  -6   8   7      662.47      665.86     40.27 o 
  -5   8   7       80.62       82.15     25.51 o 
  -4   8   7     2182.04     2217.91     76.23 o 
  -3   8   7     1137.80     1074.55     51.56 o 
  -2   8   7      148.90      154.97     24.88 o 
  -1   8   7     1407.58     1393.13     60.88 o 
   0   8   7      326.33      354.61     29.61 o 
   1   8   7      344.19      368.65     27.28 o 
   2   8   7       28.96       43.64     26.55 o 
   3   8   7      264.66      368.27     92.42 o 
 -10   9   7      741.64      662.24     99.55 o 
  -9   9   7     1665.63     1650.85    101.91 o 
  -8   9   7     7559.91     7645.77    180.67 o 
  -7   9   7     2969.71     2954.09     93.69 o 
  -6   9   7       24.48       34.92     43.16 o 
  -5   9   7     7172.63     6914.40    199.19 o 
  -4   9   7     7506.90     7361.92    211.68 o 
  -3   9   7       13.58       31.80     16.33 o 
  -2   9   7     5378.04     5175.51    134.84 o 
  -1   9   7    19159.51    17978.83    514.13 o 
   0   9   7     4589.44     4428.90    128.41 o 
   1   9   7      595.74      688.92     34.78 o 
   2   9   7     4039.54     4300.96    129.96 o 
   3   9   7     2232.58     2593.75    207.97 o 
 -10  10   7     1511.30     1378.80    133.70 o 
  -9  10   7      384.92      440.01     52.01 o 
  -8  10   7      296.39      317.21     34.69 o 
  -7  10   7     1933.43     1922.68     73.77 o 
  -6  10   7      974.13      948.31     60.78 o 
  -5  10   7        9.48       18.24     20.16 o 
  -4  10   7     2042.97     2048.26    128.46 o 
  -3  10   7     4244.50     4209.38    117.12 o 
  -2  10   7      605.12      638.72     60.53 o 
  -1  10   7      350.40      403.85     36.75 o 
   0  10   7     1808.79     1895.19     73.86 o 
   1  10   7      463.38      535.21     36.09 o 
   2  10   7       13.45       52.12     22.52 o 
   3  10   7     1049.51     1167.99    150.75 o 
 -10  11   7      240.21      265.97     70.39 o 
  -9  11   7      907.64      983.51     70.83 o 
  -8  11   7     4731.47     4560.97    144.59 o 
  -7  11   7     2600.18     2624.02     89.03 o 
  -6  11   7      476.90      556.40     50.18 o 
  -5  11   7     4310.09     4033.70    317.61 o 
  -4  11   7    10438.97    10094.05    221.33 o 
  -3  11   7      515.62      521.53     67.94 o 
  -2  11   7     3589.19     3393.42    103.84 o 
  -1  11   7     9696.49     9323.73    211.60 o 
   0  11   7     3257.06     3177.45    106.35 o 
   1  11   7     1376.60     1355.14     67.56 o 
   2  11   7     5497.20     5628.65    159.64 o 
   3  11   7     2118.90     2167.78    125.66 o 
  -9  12   7      716.80      705.39     64.49 o 
  -8  12   7      184.84      187.10     30.22 o 
  -7  12   7      997.68      970.02     53.00 o 
  -6  12   7     5888.68     5465.23    173.38 o 
  -5  12   7     5042.98     4901.43    178.59 o 
  -4  12   7       20.00       43.56     19.67 o 
  -3  12   7     4812.55     4482.80    124.37 o 
  -2  12   7     3079.47     3004.21    125.46 o 
  -1  12   7        7.48       53.18     20.38 o 
   0  12   7     4554.42     4306.00    124.29 o 
   1  12   7     2747.81     2811.20    102.03 o 
   2  12   7       74.81      101.25     28.31 o 
   3  12   7     1179.78     1182.36    135.31 o 
  -9  13   7     4273.54     4437.31    168.15 o 
  -8  13   7     5430.54     5576.57    148.90 o 
  -7  13   7      245.36      272.69     34.15 o 
  -6  13   7     5649.15     4957.55    885.98 o 
  -5  13   7     4135.94     4189.14    158.59 o 
  -4  13   7     2494.36     2408.08    127.92 o 
  -3  13   7      148.94      248.71     57.61 o 
  -2  13   7     3944.09     3797.48    114.04 o 
  -1  13   7     2295.45     2159.54     81.93 o 
   0  13   7      793.61      718.39     48.95 o 
   1  13   7      521.44      522.63     49.24 o 
   2  13   7     2418.36     2407.63     98.02 o 
  -9  14   7      482.54      610.54     63.54 o 
  -8  14   7     1002.85     1074.72     76.28 o 
  -7  14   7     4948.22     4841.26    162.95 o 
  -6  14   7     2565.06     2611.35    111.07 o 
  -5  14   7       18.52       80.38     26.73 o 
  -4  14   7     2249.82     2353.98     84.13 o 
  -3  14   7     4166.80     4051.50    118.96 o 
  -2  14   7      667.16      700.51     47.41 o 
  -1  14   7      200.12      205.16     30.99 o 
   0  14   7     2544.07     2457.19     90.55 o 
   1  14   7     1694.92     1657.79     97.00 o 
   2  14   7      139.40      192.10     35.35 o 
  -8  15   7     2115.73     2350.12    114.55 o 
  -7  15   7      773.54      803.14     62.08 o 
  -6  15   7     2413.42     2680.12    115.30 o 
  -5  15   7     3505.57     3438.17    133.02 o 
  -4  15   7     1783.91     1924.56     96.18 o 
  -3  15   7        2.29       26.16     18.87 o 
  -2  15   7     2766.97     2651.57     93.50 o 
  -1  15   7     3786.41     3757.53    133.43 o 
   0  15   7       12.24       26.43     22.46 o 
   1  15   7      531.48      614.32     65.93 o 
   2  15   7     2752.01     2848.69    116.48 o 
  -8  16   7     1404.71     1275.30     84.30 o 
  -7  16   7     4695.33     4812.99    167.45 o 
  -6  16   7     4168.33     3991.94    147.68 o 
  -5  16   7       53.39       25.83     22.69 o 
  -4  16   7     3122.93     3053.88    154.41 o 
  -3  16   7     3713.88     3684.19    114.56 o 
  -2  16   7      954.94      926.81    136.75 o 
  -1  16   7      812.65      831.29     53.78 o 
   0  16   7     2431.55     2399.34     91.33 o 
   1  16   7     1263.39     1426.44     93.20 o 
  -7  17   7     2376.53     2239.33    107.89 o 
  -6  17   7      143.95      236.37     42.31 o 
  -5  17   7      803.93      816.49     66.82 o 
  -4  17   7     1759.11     1699.29     92.23 o 
  -3  17   7      334.69      471.63     53.71 o 
  -2  17   7     1773.47     1810.60     78.23 o 
  -1  17   7     6184.80     5909.85    161.80 o 
   0  17   7      301.72      422.45     44.07 o 
   1  17   7      618.47      668.98     71.09 o 
  -7  18   7      792.80      825.58     68.61 o 
  -6  18   7     5037.35     5005.49    176.39 o 
  -5  18   7     1050.56     1096.06     75.92 o 
  -4  18   7      948.63      773.94     85.82 o 
  -3  18   7     5482.97     5375.87    187.45 o 
  -2  18   7     3421.42     3572.74    144.89 o 
  -1  18   7      395.50      435.32     44.62 o 
   0  18   7     5812.73     5986.70    166.96 o 
  -6  19   7      472.23      566.03     61.61 o 
  -5  19   7      687.43      595.52     60.80 o 
  -4  19   7      216.55      220.67     43.16 o 
  -3  19   7       17.85       14.73     28.73 o 
  -2  19   7      535.81      595.46     62.25 o 
  -1  19   7     1372.06     1317.08     85.65 o 
  -5  20   7      105.87      108.43     34.44 o 
  -4  20   7     1683.33     1822.80    102.82 o 
  -3  20   7     4635.94     4703.07    242.35 o 
  -2  20   7     2051.35     1971.46    107.33 o 
 -10   0   8     5752.90     5592.17    280.71 o 
  -9   0   8       35.47       34.55     25.42 o 
  -8   0   8     5312.86     4941.75    227.07 o 
  -7   0   8    14178.53    13843.74    487.32 o 
  -6   0   8     3551.46     3739.69    185.59 o 
  -5   0   8     3850.78     3438.49    176.90 o 
  -4   0   8    11631.65    11747.80    428.73 o 
  -3   0   8    10797.06    11266.44    299.15 o 
  -2   0   8     2299.51     2239.66     99.50 o 
  -1   0   8    21377.53    20722.66    498.91 o 
   0   0   8    10159.04    10354.19    490.31 o 
   1   0   8      280.65      299.47     42.89 o 
   2   0   8     2860.93     2893.57    195.02 o 
   3   0   8     8121.34     7981.37    383.14 o 
 -10   1   8      201.21      247.00     80.01 o 
  -9   1   8       37.14       21.30     19.43 o 
  -8   1   8     1373.85     1370.73     62.14 o 
  -7   1   8      101.79      163.03     55.13 o 
  -6   1   8      100.82       56.92     22.85 o 
  -5   1   8     1291.94     1131.21     67.64 o 
  -4   1   8      584.70      591.24     52.29 o 
  -3   1   8       48.27       43.88     20.50 o 
  -2   1   8      321.84      376.22     31.23 o 
  -1   1   8       58.34      127.78     24.71 o 
   0   1   8        0.52       40.49     18.74 o 
   1   1   8     1093.37     1052.09     48.21 o 
   2   1   8       17.42       47.86     30.29 o 
   3   1   8       13.88       78.73     38.60 o 
 -10   2   8     1905.18     2137.94    160.12 o 
  -9   2   8     1368.07     1444.68     64.93 o 
  -8   2   8     8949.55     9050.33    204.61 o 
  -7   2   8     5816.44     5732.10    143.95 o 
  -6   2   8      525.48      523.51     49.52 o 
  -5   2   8     4906.30     5012.75    160.80 o 
  -4   2   8     7773.13     7827.86    253.69 o 
  -3   2   8     7156.74     6729.84    164.60 o 
  -2   2   8      673.71      717.21     39.10 o 
  -1   2   8    11816.55    11890.47    293.55 o 
   0   2   8     7817.29     7952.74    164.45 o 
   1   2   8      913.46      966.85     48.93 o 
   2   2   8      675.85      681.51     71.31 o 
   3   2   8     5873.55     6026.19    226.05 o 
 -10   3   8        6.72       34.68     40.88 o 
  -9   3   8      342.02      340.69     35.56 o 
  -8   3   8     1485.40     1335.69     69.66 o 
  -7   3   8       80.76       97.19     22.79 o 
  -6   3   8      168.63      190.54     31.34 o 
  -5   3   8      679.36      693.17     73.40 o 
  -4   3   8      184.39      208.39     51.59 o 
  -3   3   8     1343.54     1401.33     63.18 o 
  -2   3   8      612.56      549.91     42.76 o 
  -1   3   8       29.31       78.45     25.60 o 
   0   3   8      214.82      202.24     29.07 o 
   1   3   8     1595.69     1486.04     68.74 o 
   2   3   8       34.79       46.64     31.35 o 
   3   3   8        5.39       84.17     39.29 o 
 -10   4   8     2023.44     2448.75    170.78 o 
  -9   4   8     1948.65     2221.89    221.36 o 
  -8   4   8    10820.30    11115.07    326.84 o 
  -7   4   8     3581.72     3755.02    108.82 o 
  -6   4   8       88.53       86.77     21.26 o 
  -5   4   8     4630.86     4705.28    155.17 o 
  -4   4   8     6287.12     6271.68    191.04 o 
  -3   4   8     3820.71     3834.11    112.65 o 
  -2   4   8      771.54      780.96     46.87 o 
  -1   4   8     8296.53     8303.15    169.44 o 
   0   4   8     6263.94     6493.36    184.49 o 
   1   4   8      372.39      424.48     41.77 o 
   2   4   8     1090.30     1162.27    101.03 o 
   3   4   8     6656.28     6918.19    248.19 o 
 -10   5   8     1633.08     1864.27    147.78 o 
  -9   5   8      261.71      382.68     37.31 o 
  -8   5   8      155.14      154.63     28.21 o 
  -7   5   8     1459.84     1543.51    115.02 o 
  -6   5   8      327.93      406.80     35.13 o 
  -5   5   8       19.47       35.74     21.96 o 
  -4   5   8      191.44      291.32     41.30 o 
  -3   5   8      322.81      345.40     36.11 o 
  -2   5   8       58.65       55.86     19.43 o 
  -1   5   8       93.67      117.50     30.26 o 
   0   5   8      286.51      314.97     31.17 o 
   1   5   8      253.51      264.80     35.30 o 
   2   5   8      663.06      683.37     92.00 o 
 -10   6   8     3606.81     3632.22    217.09 o 
  -9   6   8       72.89       79.49     26.79 o 
  -8   6   8     6094.61     5742.95    148.32 o 
  -7   6   8     7026.05     7129.52    171.00 o 
  -6   6   8     1126.05     1209.13     56.35 o 
  -5   6   8     1801.92     1920.88     89.84 o 
  -4   6   8    15876.72    15559.48    393.15 o 
  -3   6   8     7371.04     7227.77    175.34 o 
  -2   6   8      757.92      732.50     46.44 o 
  -1   6   8     7672.23     7956.83    164.86 o 
   0   6   8     8137.43     8173.96    215.49 o 
   1   6   8       58.48       43.45     22.69 o 
   2   6   8     2528.96     2404.62    124.63 o 
 -10   7   8      374.66      392.99     83.56 o 
  -9   7   8     1212.04     1132.98     74.62 o 
  -8   7   8      488.41      502.88     41.32 o 
  -7   7   8       93.76       89.89     23.56 o 
  -6   7   8     4273.86     4270.16    118.74 o 
  -5   7   8     2195.31     2091.63     94.40 o 
  -4   7   8       70.11      148.20     26.95 o 
  -3   7   8     1685.87     1737.72     71.69 o 
  -2   7   8     1918.50     1891.91     74.77 o 
  -1   7   8     1040.31     1075.49     56.82 o 
   0   7   8      196.60      252.81     28.50 o 
   1   7   8      688.05      744.19     53.55 o 
   2   7   8     1578.54     1448.73    146.63 o 
 -10   8   8     3712.78     3850.85    230.43 o 
  -9   8   8       93.09      133.84     34.27 o 
  -8   8   8     6358.07     6241.73    158.54 o 
  -7   8   8     9210.21     9143.80    208.06 o 
  -6   8   8     1270.16     1276.51     81.23 o 
  -5   8   8       30.53       14.93     20.18 o 
  -4   8   8    12651.76    12281.84    263.18 o 
  -3   8   8     4453.09     4411.86    264.54 o 
  -2   8   8      425.40      460.24     40.31 o 
  -1   8   8     4551.69     4471.59    127.73 o 
   0   8   8     7644.87     7478.02    158.97 o 
   1   8   8      370.25      420.94     42.59 o 
   2   8   8     1883.92     1930.55    172.53 o 
 -10   9   8       70.41       15.32     44.55 o 
  -9   9   8     1738.15     1710.88     93.11 o 
  -8   9   8     2487.94     2485.86     89.00 o 
  -7   9   8      190.31      278.79     34.12 o 
  -6   9   8     2234.55     2123.89     96.94 o 
  -5   9   8     2748.87     2675.78    110.96 o 
  -4   9   8       43.87       69.58     21.87 o 
  -3   9   8     2530.05     2394.35     86.45 o 
  -2   9   8     3014.06     3000.01     99.27 o 
  -1   9   8     1190.98     1217.52     61.34 o 
   0   9   8      401.80      478.98     42.14 o 
   1   9   8     1594.57     1568.82     91.66 o 
   2   9   8     1101.87     1073.39    138.97 o 
  -9  10   8      885.50      842.94     94.87 o 
  -8  10   8     5091.07     5243.02    161.11 o 
  -7  10   8     2018.12     2183.00     88.62 o 
  -6  10   8       16.54        7.66     21.26 o 
  -5  10   8      637.19      703.41     64.27 o 
  -4  10   8     3672.44     3613.67    111.13 o 
  -3  10   8     1292.10     1267.01     64.31 o 
  -2  10   8        8.62       23.04     18.18 o 
  -1  10   8     1425.71     1453.78     73.90 o 
   0  10   8     1846.07     1829.47     76.82 o 
   1  10   8      409.33      358.08     59.19 o 
   2  10   8      778.29      764.96    123.36 o 
  -9  11   8     2871.48     2720.85    223.49 o 
  -8  11   8      470.38      500.48     43.39 o 
  -7  11   8       98.17      141.91     27.71 o 
  -6  11   8     1680.32     1815.52     90.56 o 
  -5  11   8      954.07      828.37     61.16 o 
  -4  11   8       16.44       27.59     19.02 o 
  -3  11   8      448.25      471.17     42.08 o 
  -2  11   8      976.96      929.06     61.10 o 
  -1  11   8      921.21      883.61     55.28 o 
   0  11   8       27.37       75.08     24.52 o 
   1  11   8      703.07      811.66     71.75 o 
  -9  12   8        0.57       -0.44     24.63 o 
  -8  12   8     2590.02     2604.23     94.21 o 
  -7  12   8     3125.65     3352.96    129.58 o 
  -6  12   8      328.89      371.30     47.11 o 
  -5  12   8     3401.65     3174.81    249.74 o 
  -4  12   8     8516.38     8017.62    215.17 o 
  -3  12   8     5047.95     4862.94    137.34 o 
  -2  12   8       43.24       68.78     22.82 o 
  -1  12   8     3313.94     3163.28    106.11 o 
   0  12   8     1870.77     1825.00     78.41 o 
   1  12   8      268.35      269.65     48.69 o 
  -8  13   8      519.60      511.37     44.90 o 
  -7  13   8       90.03       48.51     34.87 o 
  -6  13   8     1521.48     1633.02     88.14 o 
  -5  13   8     1293.46     1320.24     78.94 o 
  -4  13   8      199.72      222.31     32.46 o 
  -3  13   8      743.41      879.88     54.23 o 
  -2  13   8     1236.47     1261.69     64.00 o 
  -1  13   8      675.90      757.36     63.04 o 
   0  13   8      396.91      472.38     45.01 o 
   1  13   8      974.55     1111.06     85.08 o 
  -8  14   8     1133.01     1024.72     59.63 o 
  -7  14   8     5302.37     5200.18    176.97 o 
  -6  14   8     1394.61     1602.95    106.89 o 
  -5  14   8     1191.58     1198.48     76.64 o 
  -4  14   8     5779.81     5500.92    151.11 o 
  -3  14   8     4419.38     4372.16    130.93 o 
  -2  14   8        5.77       62.09     26.21 o 
  -1  14   8     4219.22     4253.27    130.77 o 
   0  14   8     2296.85     2212.95    174.77 o 
  -7  15   8        6.50        4.41     24.83 o 
  -6  15   8     4327.91     4054.37    153.02 o 
  -5  15   8     5275.78     5329.76    195.87 o 
  -4  15   8       36.46       68.67     23.48 o 
  -3  15   8     2879.42     2672.56    108.69 o 
  -2  15   8     4959.48     5034.70    184.74 o 
  -1  15   8     1018.31     1105.43     62.86 o 
   0  15   8     1044.60     1080.50     83.10 o 
  -7  16   8     1673.79     1730.05     94.94 o 
  -6  16   8       38.64       58.92     56.39 o 
  -5  16   8      859.69      895.25     84.42 o 
  -4  16   8     2196.59     2016.73    150.01 o 
  -3  16   8      976.25      968.94     58.93 o 
  -2  16   8        7.14       39.43     23.72 o 
  -1  16   8     1577.68     1398.98     72.08 o 
  -6  17   8     2994.39     2760.84    124.61 o 
  -5  17   8     2201.14     2173.26    210.87 o 
  -4  17   8       26.08       11.03     25.26 o 
  -3  17   8     1647.74     1607.48    105.51 o 
  -2  17   8     3592.34     3378.40    117.01 o 
  -5  18   8      127.81      200.96     50.00 o 
  -4  18   8     1014.00     1072.11    124.46 o 
  -3  18   8      166.44      170.10     41.53 o 
  -9   1   9     1423.61     1202.83     74.99 o 
  -8   1   9       65.75      115.54     68.79 o 
  -7   1   9     3600.01     3903.79    142.94 o 
  -6   1   9     6371.15     6139.70    193.67 o 
  -5   1   9       82.95       72.68     27.94 o 
  -4   1   9     3237.14     3261.87    128.86 o 
  -3   1   9    10728.88    10526.42    238.69 o 
  -2   1   9     3127.71     3137.16    106.38 o 
  -1   1   9       12.36       28.30     20.41 o 
   0   1   9     2989.84     3145.68     92.60 o 
   1   1   9     4397.32     4507.90    183.50 o 
  -9   2   9      141.90      165.97     36.58 o 
  -8   2   9        0.01       -1.23     19.95 o 
  -7   2   9       47.88       15.40     24.42 o 
  -6   2   9       82.24       63.95     29.56 o 
  -5   2   9       76.90       71.50     63.23 o 
  -4   2   9        3.10       20.46     25.64 o 
  -3   2   9      741.18      809.00     54.09 o 
  -2   2   9      132.10      172.28     26.17 o 
  -1   2   9       13.67       10.49     15.26 o 
   0   2   9       22.36       38.79     23.09 o 
   1   2   9       29.50       30.19     30.42 o 
 -10   3   9     6689.98     6588.07    289.65 o 
  -9   3   9     4082.96     4433.28    214.52 o 
  -8   3   9      128.78       92.93     29.35 o 
  -7   3   9     8947.68     8377.22    241.84 o 
  -6   3   9    10651.19    11361.35    305.47 o 
  -5   3   9      304.02      341.64     46.00 o 
  -4   3   9     7149.10     6892.89    211.87 o 
  -3   3   9    13333.53    13305.52    287.35 o 
  -2   3   9     1876.30     1996.84     70.47 o 
  -1   3   9      428.73      437.31     36.98 o 
   0   3   9     4293.63     4254.56    126.12 o 
   1   3   9     4308.24     4293.02    177.89 o 
 -10   4   9        0.29       11.61     30.48 o 
  -9   4   9      514.63      464.90     51.24 o 
  -8   4   9      855.24      854.63     64.48 o 
  -7   4   9      114.14      141.18     39.87 o 
  -6   4   9      785.98      814.69     65.60 o 
  -5   4   9     1173.90     1258.64     77.31 o 
  -4   4   9      839.91      853.47     65.68 o 
  -3   4   9        6.43       49.30     38.47 o 
  -2   4   9      403.24      407.39     40.76 o 
  -1   4   9      344.23      420.43     36.14 o 
   0   4   9       19.75       77.51     27.29 o 
   1   4   9       94.83      156.72     44.70 o 
  -9   5   9     2045.23     2197.90     86.00 o 
  -8   5   9      387.95      352.84     45.99 o 
  -7   5   9     4302.20     4270.92    152.28 o 
  -6   5   9     5917.41     5484.74    261.71 o 
  -5   5   9       80.87      133.25     33.63 o 
  -4   5   9     5258.04     5377.16    179.06 o 
  -3   5   9     8776.46     8830.49    273.04 o 
  -2   5   9     1722.14     1707.84     74.59 o 
  -1   5   9      505.73      563.56     40.25 o 
   0   5   9     4146.46     4194.57    111.79 o 
   1   5   9     4211.61     4561.10    305.20 o 
  -9   6   9     1271.37     1158.22     75.74 o 
  -8   6   9     1879.85     1933.11    106.59 o 
  -7   6   9      376.20      407.32     49.25 o 
  -6   6   9      820.60      798.85     63.09 o 
  -5   6   9     1408.92     1331.38     79.03 o 
  -4   6   9     1417.73     1556.45     90.87 o 
  -3   6   9       60.81       39.98     22.83 o 
  -2   6   9     1012.98     1038.35     65.46 o 
  -1   6   9      827.27      802.44     53.41 o 
   0   6   9       10.45       26.14     18.85 o 
   1   6   9      815.60      930.12     84.75 o 
  -9   7   9      422.53      406.70     43.25 o 
  -8   7   9     1520.86     1745.61     77.56 o 
  -7   7   9     2116.62     2266.95     98.82 o 
  -6   7   9     5143.28     4923.05    168.86 o 
  -5   7   9      450.12      335.44     45.45 o 
  -4   7   9     1509.62     1611.19     72.73 o 
  -3   7   9     3517.03     3422.71    112.14 o 
  -2   7   9     1169.96     1103.57     60.69 o 
  -1   7   9      178.27      196.69     48.96 o 
   0   7   9     4216.95     4300.33    114.12 o 
  -9   8   9      518.24      586.05     47.82 o 
  -8   8   9       32.84       54.28     25.09 o 
  -7   8   9      587.56      591.62     46.24 o 
  -6   8   9      695.83      697.66     91.00 o 
  -5   8   9     1289.89     1156.82    113.48 o 
  -4   8   9     1123.98     1007.32     57.33 o 
  -3   8   9       63.88       94.92     24.93 o 
  -2   8   9      234.57      276.03     60.58 o 
  -1   8   9     1576.41     1584.81     73.89 o 
   0   8   9      352.29      459.53     63.88 o 
  -9   9   9     1824.96     1891.62     81.19 o 
  -8   9   9      857.81      782.95     52.55 o 
  -7   9   9     5129.45     5109.22    142.21 o 
  -6   9   9     8118.42     8302.21    244.81 o 
  -5   9   9      942.99     1100.58     73.40 o 
  -4   9   9     2548.65     2653.13    127.29 o 
  -3   9   9     3237.13     3239.19    109.43 o 
  -2   9   9      376.61      433.16     42.53 o 
  -1   9   9     1226.85     1233.63     65.04 o 
   0   9   9     5259.10     5326.44    195.49 o 
  -8  10   9     1339.25     1301.40     66.18 o 
  -7  10   9        2.48       34.27     22.49 o 
  -6  10   9      380.95      400.55     50.66 o 
  -5  10   9     1422.13     1320.80     81.30 o 
  -4  10   9      311.99      357.46     39.96 o 
  -3  10   9      120.12      135.78     29.11 o 
  -2  10   9     1406.83     1386.07     69.77 o 
  -1  10   9     2199.04     2146.41     87.48 o 
   0  10   9       98.36       82.84     35.55 o 
  -8  11   9      340.02      337.61     40.30 o 
  -7  11   9     4667.23     4586.23    134.58 o 
  -6  11   9     3351.50     3428.52    177.01 o 
  -5  11   9      290.58      290.35     45.79 o 
  -4  11   9     5367.23     5153.79    147.69 o 
  -3  11   9     5201.79     5256.08    218.76 o 
  -2  11   9     1173.53     1104.24     62.26 o 
  -1  11   9      566.37      706.03     78.09 o 
  -8  12   9     3214.27     3335.47    112.83 o 
  -7  12   9      312.47      458.84     43.97 o 
  -6  12   9     1763.76     1555.99     89.84 o 
  -5  12   9     4280.41     4235.13    158.41 o 
  -4  12   9     1607.91     1612.39     76.25 o 
  -3  12   9      105.62       87.51     39.39 o 
  -2  12   9     3089.44     3133.73    110.45 o 
  -1  12   9     2604.45     2668.85    101.41 o 
  -7  13   9     2269.42     2194.39    136.44 o 
  -6  13   9      684.00      733.69     65.98 o 
  -5  13   9      640.79      561.16     73.07 o 
  -4  13   9     1852.88     1841.41     82.17 o 
  -3  13   9     2317.37     2253.43     92.26 o 
  -2  13   9     1537.52     1602.06     91.90 o 
  -6  14   9     1170.17     1201.95     81.50 o 
  -5  14   9     1250.04     1246.17     83.31 o 
  -4  14   9      856.22      828.38     72.60 o 
  -3  14   9      127.88      178.67     34.30 o 
  -5  15   9        2.75       24.25     25.59 o 
  -4  15   9     1418.67     1410.68     73.08 o 
  -9   0  10     8313.30     8659.95    364.19 o 
  -8   0  10     1465.91     1569.24    127.61 o 
  -7   0  10     1918.92     1900.66    141.36 o 
  -6   0  10    12925.62    13834.02    518.88 o 
  -5   0  10     2213.38     2392.24    161.18 o 
  -4   0  10       10.04       43.29     36.96 o 
  -3   0  10     4452.15     4621.17    238.23 o 
  -2   0  10     4906.12     5243.93    189.75 o 
  -1   0  10      964.18      860.41     72.18 o 
  -9   1  10      103.36       98.60     38.44 o 
  -8   1  10      248.15      250.47     45.34 o 
  -7   1  10      336.71      378.11     50.90 o 
  -6   1  10        6.34       34.63     31.67 o 
  -5   1  10        1.88       10.69     25.78 o 
  -4   1  10      127.64      158.91     37.39 o 
  -3   1  10       12.23       30.40     24.13 o 
  -2   1  10        0.32       71.59     23.81 o 
  -1   1  10       21.89       12.93     19.57 o 
  -9   2  10     4098.24     4164.79    157.14 o 
  -8   2  10      829.35      775.47     72.51 o 
  -7   2  10     1205.38     1277.29     82.92 o 
  -6   2  10     9033.51     9163.46    270.11 o 
  -5   2  10     3112.30     3267.45    136.69 o 
  -4   2  10      104.02      336.45     69.24 o 
  -3   2  10     3024.48     3144.61    111.78 o 
  -2   2  10     5626.94     5534.74    138.26 o 
  -1   2  10     1772.87     1892.17     80.97 o 
  -8   3  10      310.30      310.41     47.48 o 
  -7   3  10      667.82      612.08     61.11 o 
  -6   3  10      136.93      174.01     43.13 o 
  -5   3  10      155.14       79.65     48.93 o 
  -4   3  10      105.64      106.75     33.72 o 
  -3   3  10      105.73       72.39     26.88 o 
  -2   3  10      143.84      181.04     34.79 o 
  -1   3  10       33.57       50.44     22.20 o 
  -8   4  10      995.40      962.63     72.19 o 
  -7   4  10      734.49      724.38     65.15 o 
  -6   4  10     6310.35     6135.74    204.38 o 
  -5   4  10     3369.18     3433.24    141.64 o 
  -4   4  10        4.08       89.20     33.99 o 
  -3   4  10     2652.67     2524.54     98.67 o 
  -2   4  10     5819.40     5708.35    162.58 o 
  -1   4  10     1984.89     1988.21     94.55 o 
  -8   5  10       16.65       -1.66     23.42 o 
  -7   5  10      141.20      111.09     36.25 o 
  -6   5  10      415.98      382.80     53.72 o 
  -5   5  10      264.52      283.58     47.64 o 
  -4   5  10       81.89      109.47     34.45 o 
  -3   5  10       66.52       74.43     27.66 o 
  -2   5  10       48.83      119.19     59.98 o 
  -8   6  10      989.01     1207.28    126.29 o 
  -7   6  10     1873.05     1694.74     94.42 o 
  -6   6  10     6040.27     6232.45    206.25 o 
  -5   6  10     2904.57     2995.78    130.90 o 
  -4   6  10      534.71      560.89     49.87 o 
  -3   6  10     3527.41     3629.46    122.64 o 
  -2   6  10     4421.69     4386.06    137.80 o 
  -8   7  10      756.27      717.74     65.45 o 
  -7   7  10      637.91      709.09     64.94 o 
  -6   7  10       72.48       99.63     34.44 o 
  -5   7  10      237.15      264.18     46.67 o 
  -4   7  10      608.91      656.87     52.88 o 
  -3   7  10      197.26      169.25     33.98 o 
  -2   7  10      382.66      436.65     47.06 o 
  -7   8  10     1951.51     1696.69    118.98 o 
  -6   8  10     6288.32     6542.54    214.85 o 
  -5   8  10     5392.07     5543.46    192.30 o 
  -4   8  10       15.87       72.65     30.49 o 
  -3   8  10     2457.01     2486.63     99.30 o 
  -2   8  10     3152.76     3492.15    121.13 o 
  -7   9  10     1102.83     1076.90     76.99 o 
  -6   9  10        2.44       46.42     29.39 o 
  -5   9  10      529.10      632.23     72.37 o 
  -4   9  10     1357.09     1493.73     75.60 o 
  -3   9  10       65.05       77.77     28.54 o 
  -6  10  10     2227.36     1961.69    104.97 o 
  -5  10  10     2887.80     2703.44    134.29 o 
  -4  10  10       12.88       18.31     22.59 o 
                                                 
